# Supplementary material for: Wild fish consumption can balance nutrient retention in farmed fish
Source: Nat Food. 2024 Mar 20;5(3):221–9. doi: 10.1038/s43016-024-00932-z (PMC10963266; doi:10.1038/s43016-024-00932-z)
Supplement: Supplementary file 2 — Supplementary Tables 1–5. [file 43016_2024_932_MOESM2_ESM.xlsx]

## Sheet: Table_S1
Production stage	Category		Volume (tonnes)
Norway salmon production in 2020	Fishmeal	Whole fish	174172
		Trimmings	65539
	Fish oil	Whole fish	164611
		Trimmings	38986
	Salmon	Whole fish	1467655
Wild-fish use	Reduction factor	Fishmeal	0.202209
		Fish oil	0.0793444
Supplementary Table 1 | Norway salmon production and FMFO usage in 2020. From Skretting 2020 and Nofima 2020.

## Sheet: Table_S2
Species	Latin name	Edible fraction	Fishmeal, %	Fish oil, %	Fishmeal, rescaled %	Fish oil, rescaled %	Wild-caught fish reduced into fish oil, t	Fishmeal produced from wild-caught fish oil, t	Wild-caught fishmeal used, t	Fishmeal deficit (spare), t	Extra wild-caught fish for fishmeal, t	Total wild-caught in FMFO, t	Total wild-caught edible fraction in FMFO, t	Total wild-caught in FO, t	Total wild-caught edible fraction in FO, t
Blue whiting	Micromesistius poutassou	0.4	31.3	4	36.3109	4.80192	99622.5	36173.8	63243.4	27069.6	27069.6	126692	50676.9	99622.5	39849
Herring	Clupea harengus	0.61	6.4	10.4	7.42459	12.485	259019	19231.1	12931.6	-6299.52	0	259019	158001	259019	158001
Horse mackerel	Trachurus trachurus	-	0.2	0	0.232019	0	0	0	404.111	404.111	404.111	404.111	-	-	-
Mackerel	Scomber scombrus	0.5	0.8	3.8	0.928074	4.56182	94641.4	878.343	1616.45	738.103	738.103	95379.5	47689.8	94641.4	47320.7
Menhaden	Brevoortia patronus	-	0	7.4	0	8.88355	184302	0	0	0	0	184302	-	184302	-
Norway pout	Trisopterus esmarkii	-	9.2	4.3	10.6729	5.16206	107094	11430	18589.1	7159.11	7159.11	114253	-	107094	-
Other	Other	-	0.7	0.7	0.812065	0.840336	17433.9	141.575	1414.39	1272.81	1272.81	18706.8	-	17433.9	-
Pacific anchoveta	Cetengraulis mysticetus	0.62	0	4.2	0	5.04202	104604	0	0	0	0	104604	64854.3	104604	64854.3
Peruvian anchoveta	Engraulis ringens	0.62	0	24	0	28.8115	597735	0	0	0	0	597735	370596	597735	370596
Sandeel	Ammodytes marinus	-	20.8	13.3	24.1299	15.9664	331245	79929.2	42027.6	-37901.6	0	331245	-	331245	-
Sprat	Sprattus sprattus	0.56	16.8	11.2	19.4896	13.4454	278943	54364.8	33945.4	-20419.4	0	278943	156208	278943	156208
Trimmings			13.7	16.6	-
	Sum		99.9	99.9								2.11128e+06	Total
												1.46237e+06	Total edible whole fish
Supplementary Table 2 | Species composition of FMFO (Skretting) and FMFO usage from whole fish for total Norway salmon production in 2020. Remaining fishmeal and fish oil is from trimmings, so rescaled fishmeal and fish oil percents are species composition of whole fish in FMFO. Edible species in bold.												848026	Total edible fraction whole fish
												-64620.5	Spare fishmeal
												For simulations removing whole fish from fish oil
												2.07464e+06	Total whole fish
												1.43456e+06	Total edible whole fish
												836829	Total edible fraction whole fish

## Sheet: Table_S3
Species	Seafood	Omega-3 (EPA + DHA), g	Vitamin A, µg	Vitamin D, µg	Vitamin B12, µg	Calcium, mg	Iron, mg	Iodine, µg	Zinc, mg	Selenium, µg	Edible fraction
Cetengraulis mysticetus	Pacific anchoveta	2.55	30	11	5.6	60	0.7	16	0.1	14	0.62
Clupea harengus	Atlantic herring	2.86	6	11.5	12	38	1	16	0.5	50	0.61
Engraulis ringens	Peruvian anchoveta	2.55	30	11	5.6	60	0.7	16	0.1	14	0.62
Micromesistius poutassou	Blue whiting	0.26	3	0.7	0.8	50	0.3	278	0.5	25	0.4
Salmo salar	Atlantic salmon	1.16	26	10	3.5	7	0.3	6	0.5	30	0.88
Scomber scombrus	Atlantic mackerel	2.695	14.5	5.7	9.7	13.5	0.85	20	0.6	45	0.5
Sprattus sprattus	European sprat	2.56	150	18.7	7	47	0.8	6	0.9	10	0.56
Supplementary Table 3 | Nutrient content of edible feed species and farmed Atlantic salmon. Nutrient values from Norway Food Composition Table and edible fraction from Willer et al. 2022.

## Sheet: Table_S4
					Nutrient yield from fish oil									Nutrient yield from fishmeal
Common name	Latin name	Wild-caught fish reduced into fish oil, t	Extra wild-caught fish for fishmeal, t	Edible fraction	Omega-3 (EPA + DHA), g	Vitamin A, µg	Vitamin D, µg	Vitamin B12, µg	Calcium, mg	Iron, mg	Iodine, µg	Zinc, mg	Selenium, µg	Omega-3 (EPA + DHA), g	Vitamin A, µg	Vitamin D, µg	Vitamin B12, µg	Calcium, mg	Iron, mg	Iodine, µg	Zinc, mg	Selenium, µg
Blue whiting	Micromesistius poutassou	99622.5	27069.6	0.4	10360.7	119547	27894.3	31879.2	1.99245e+06	11954.7	1.1078e+07	19924.5	996225	2815.24	32483.5	7579.48	8662.27	541392	3248.35	3.01014e+06	5413.92	270696
Herring	Clupea harengus	259019	0	0.61	451884	948008	1.81702e+06	1.89602e+06	6.00405e+06	158001	2.52802e+06	79000.7	7.90007e+06	0	0	0	0	0	0	0	0	0
Mackerel	Scomber scombrus	94641.4	738.103	0.5	127529	686150	269728	459011	638830	40222.6	946414	28392.4	2.12943e+06	994.594	5351.25	2103.59	3579.8	4982.19	313.694	7381.03	221.431	16607.3
Pacific anchoveta	Cetengraulis mysticetus	104604	0	0.62	165378	1.94563e+06	713397	363184	3.89126e+06	45398	1.03767e+06	6485.43	907960	0	0	0	0	0	0	0	0	0
Peruvian anchoveta	Engraulis ringens	597735	0	0.62	945019	11117876	4.07655e+06	2.07534e+06	2.22358e+07	259417	5.92953e+06	37059.6	5.18834e+06	0	0	0	0	0	0	0	0	0
Sprat	Sprattus sprattus	278943	0	0.56	399893	2.34312e+07	2.92109e+06	1.09346e+06	7.34178e+06	124967	937249	140587	1.56208e+06	0	0	0	0	0	0	0	0	0
				Total	2.10006e+06	3.82484e+07	9.82568e+06	5.91888e+06	4.21041e+07	639960	2.24569e+07	311450	1.86841e+07	3809.83	37834.7	9683.08	12242.1	546374	3562.04	3.01752e+06	5635.35	287303
Supplementary Table 4 | Nutrient yield from edible portion of feed species (whole fish in FMFO only).

## Sheet: Table_S5
Nutrient	Yield in fish oil	Yield in fishmeal	Total nutrients in feed	Salmon nutrient yield (73% edible portion)	Salmon nutrient yield (58% edible portion)	Salmon nutrient yield (88% edible portion)	nFIFO	nFIFO low	nFIFO high
Calcium, mg	4.21041e+07	546374	4.26505e+07	7.49972e+06	5.95868e+06	9.04075e+06	5.68695	7.15771	4.71758
Iodine, µg	22456914	3.01752e+06	2.54744e+07	6.42833e+06	5.10744e+06	7.74922e+06	3.96284	4.98771	3.28736
Iron, mg	639960	3562.04	643522	321416	255372	387461	2.00214	2.51994	1.66087
Omega-3 (EPA + DHA), g	2.10006e+06	3809.83	2.10387e+06	1.24281e+06	987438	1.49818e+06	1.69284	2.13064	1.40428
Selenium, µg	1.86841e+07	287303	1.89714e+07	3.21416e+07	25537197	38746092	0.590244	0.742893	0.489634
Vitamin A, µg	3.82484e+07	37834.7	3.82863e+07	2.78561e+07	2.21322e+07	3.35799e+07	1.37443	1.72989	1.14015
Vitamin B12, µg	5.91888e+06	12242.1	5.93113e+06	3.74986e+06	2.97934e+06	4.52038e+06	1.58169	1.99075	1.31209
Vitamin D, µg	9.82568e+06	9683.08	9.83536e+06	1.07139e+07	8512399	12915364	0.918002	1.15542	0.761524
Zinc, mg	311450	5635.35	317085	535694	425620	645768	0.591915	0.744996	0.49102
Supplementary Table 5 | Total nutrient yield from edible portion of feed species and farmed Atlantic salmon, with corresponding nFIFO. Yield in FMFO are summed values from Extended Data Table 4.
