# Supplementary material for: Wild fish consumption can balance nutrient retention in farmed fish
Source: Nat Food. 2024 Mar 20;5(3):221–9. doi: 10.1038/s43016-024-00932-z (PMC10963266; doi:10.1038/s43016-024-00932-z)
Supplement: Supplementary file 3 — Feed fish species quantity and nutrient data. [file 43016_2024_932_MOESM3_ESM.xlsx]

## Sheet: source_data_Figure_1a
species	scientific_name	ed_portion	type	tonnes	total_fmfo	edible_fmfo
Blue whiting	Micromesistius poutassou	0.4	Fish oil and fishmeal	99622.5	126692	50676.9
Blue whiting	Micromesistius poutassou	0.4	Additional fishmeal	27069.6	126692	50676.9
Herring	Clupea harengus	0.61	Fish oil and fishmeal	259019	259019	158001
Herring	Clupea harengus	0.61	Additional fishmeal	0	259019	158001
Horse mackerel	Trachurus trachurus	NA	Fish oil and fishmeal	0	404.111	NA
Horse mackerel	Trachurus trachurus	NA	Additional fishmeal	404.111	404.111	NA
Mackerel	Scomber scombrus	0.5	Fish oil and fishmeal	94641.4	95379.5	47689.8
Mackerel	Scomber scombrus	0.5	Additional fishmeal	738.103	95379.5	47689.8
Menhaden	Brevoortia patronus	NA	Fish oil and fishmeal	184302	184302	NA
Menhaden	Brevoortia patronus	NA	Additional fishmeal	0	184302	NA
Norway pout	Trisopterus esmarkii	NA	Fish oil and fishmeal	107094	114253	NA
Norway pout	Trisopterus esmarkii	NA	Additional fishmeal	7159.11	114253	NA
Other	Other	NA	Fish oil and fishmeal	17433.9	18706.8	NA
Other	Other	NA	Additional fishmeal	1272.81	18706.8	NA
Pacific anchoveta	Cetengraulis mysticetus	0.62	Fish oil and fishmeal	104604	104604	64854.3
Pacific anchoveta	Cetengraulis mysticetus	0.62	Additional fishmeal	0	104604	64854.3
Peruvian anchoveta	Engraulis ringens	0.62	Fish oil and fishmeal	597735	597735	370596
Peruvian anchoveta	Engraulis ringens	0.62	Additional fishmeal	0	597735	370596
Sandeel	Ammodytes marinus	NA	Fish oil and fishmeal	331245	331245	NA
Sandeel	Ammodytes marinus	NA	Additional fishmeal	0	331245	NA
Sprat	Sprattus sprattus	0.56	Fish oil and fishmeal	278943	278943	156208
Sprat	Sprattus sprattus	0.56	Additional fishmeal	0	278943	156208

## Sheet: source_data_Figure_1b
nutrient	nut_yield_oil	nut_yield_meal	total_nut_yield	salmon_nut_yield	salmon_nut_yield_lo	salmon_nut_yield_hi	nfifo	nfifo_lo	nfifo_hi	nut_lab
calcium_mg	4.21041e+07	546374	4.26505e+07	7.49972e+06	5.95868e+06	9.04075e+06	0.175841	0.139709	0.211973	Calcium
iodine_mg	2.24569e+07	3.01752e+06	2.54744e+07	6.42833e+06	5.10744e+06	7.74922e+06	0.252344	0.200493	0.304196	Iodine
iron_mg	639960	3562.04	643522	321416	255372	387461	0.499464	0.396835	0.602094	Iron
omega_3_epadha_g	2.10006e+06	3809.83	2.10387e+06	1.24281e+06	987438	1.49818e+06	0.590725	0.469343	0.712106	Omega-3 (EPA + DHA)
selenium_mg	1.86841e+07	287303	1.89714e+07	3.21416e+07	25537197	38746092	1.69421	1.34609	2.04234	Selenium
vitamin_a_rae	3.82484e+07	37834.7	3.82863e+07	2.78561e+07	2.21322e+07	3.35799e+07	0.727574	0.578072	0.877075	Vitamin A
vitamin_b12_mg	5.91888e+06	12242.1	5.93113e+06	3.74986e+06	2.97934e+06	4.52038e+06	0.632234	0.502323	0.762145	Vitamin B12
vitamin_d_mg	9.82568e+06	9683.08	9.83536e+06	1.07139e+07	8512399	12915364	1.08932	0.865489	1.31316	Vitamin D
zinc_mg	311450	5635.35	317085	535694	425620	645768	1.68943	1.34229	2.03658	Zinc
