# Supplementary material for: Wild fish consumption can balance nutrient retention in farmed fish
Source: Nat Food. 2024 Mar 20;5(3):221–9. doi: 10.1038/s43016-024-00932-z (PMC10963266; doi:10.1038/s43016-024-00932-z)
Supplement: Supplementary file 4 — NRV data for different nutrients across fish species. [file 43016_2024_932_MOESM4_ESM.xlsx]

## Sheet: source_data_Figure_2a
species	nut_lab	portion_rda
Atlantic salmon	Omega-3 (EPA + DHA)	21.5517
Atlantic salmon	Vitamin D	100
Atlantic salmon	Vitamin B12	42.8571
Atlantic salmon	Iodine	2333.33
Atlantic salmon	Selenium	200
Blue whiting	Omega-3 (EPA + DHA)	96.1538
Blue whiting	Vitamin D	1428.57
Blue whiting	Vitamin B12	187.5
Blue whiting	Iodine	50.3597
Blue whiting	Selenium	240
Herring	Omega-3 (EPA + DHA)	8.74126
Herring	Vitamin D	86.9565
Herring	Vitamin B12	12.5
Herring	Iodine	875
Herring	Selenium	120
Mackerel	Omega-3 (EPA + DHA)	9.27644
Mackerel	Vitamin D	175.439
Mackerel	Vitamin B12	15.4639
Mackerel	Iodine	700
Mackerel	Selenium	133.333
Pacific anchoveta	Omega-3 (EPA + DHA)	9.80392
Pacific anchoveta	Vitamin D	90.9091
Pacific anchoveta	Vitamin B12	26.7857
Pacific anchoveta	Iodine	875
Pacific anchoveta	Selenium	428.571
Peruvian anchoveta	Omega-3 (EPA + DHA)	9.80392
Peruvian anchoveta	Vitamin D	90.9091
Peruvian anchoveta	Vitamin B12	26.7857
Peruvian anchoveta	Iodine	875
Peruvian anchoveta	Selenium	428.571
Sprat	Omega-3 (EPA + DHA)	9.76562
Sprat	Vitamin D	53.4759
Sprat	Vitamin B12	21.4286
Sprat	Iodine	2333.33
Sprat	Selenium	600

## Sheet: source_data_Figure_2b
species	Omega-3 (EPA + DHA)	Vitamin D	Vitamin B12	Selenium	Iodine
Atlantic salmon	1	1	1	0.7	0.06
ECM feed fish	1	0.908681	0.978053	0.494279	0.216307
