# Supplementary material for: Wild fish consumption can balance nutrient retention in farmed fish
Source: Nat Food. 2024 Mar 20;5(3):221–9. doi: 10.1038/s43016-024-00932-z (PMC10963266; doi:10.1038/s43016-024-00932-z)
Supplement: Supplementary file 5 — Edible nutrient retention data and scenario data. [file 43016_2024_932_MOESM5_ESM.xlsx]

## Sheet: source_data_Figure_4a
nutrient	edible_nut_yield	feed_nut_yield	salmon_nut_yield	seafood_nut_yield	nfifo	frac	nut_lab
calcium_mg	0	4.26505e+07	7.49972e+06	7.49972e+06	0.175841	0	Calcium
iodine_mg	0	2.54744e+07	6.42833e+06	6.42833e+06	0.252344	0	Iodine
iron_mg	0	643522	321416	321416	0.499464	0	Iron
omega_3_epadha_g	0	2.10387e+06	1.24281e+06	1.24281e+06	0.590725	0	Omega-3 (DHA + EPA)
selenium_mg	0	1.89714e+07	3.21416e+07	3.21416e+07	1.69421	0	Selenium
vitamin_a_rae	0	3.82863e+07	2.78561e+07	2.78561e+07	0.727574	0	Vitamin A
vitamin_b12_mg	0	5.93113e+06	3.74986e+06	3.74986e+06	0.632234	0	Vitamin B12
vitamin_d_mg	0	9.83536e+06	1.07139e+07	1.07139e+07	1.08932	0	Vitamin D
zinc_mg	0	317085	535694	535694	1.68943	0	Zinc
calcium_mg	421041	4.22368e+07	7.49972e+06	7.92076e+06	0.177564	0.01	Calcium
iodine_mg	224569	2.52902e+07	6.42833e+06	6.6529e+06	0.254183	0.01	Iodine
iron_mg	6399.6	637170	321416	327816	0.504444	0.01	Iron
omega_3_epadha_g	21000.6	2.08292e+06	1.24281e+06	1.26381e+06	0.596666	0.01	Omega-3 (DHA + EPA)
selenium_mg	186841	1.87884e+07	3.21416e+07	3.23285e+07	1.71072	0.01	Selenium
vitamin_a_rae	382484	3.79043e+07	2.78561e+07	2.82386e+07	0.734906	0.01	Vitamin A
vitamin_b12_mg	59188.8	5.8721e+06	3.74986e+06	3.80905e+06	0.638589	0.01	Vitamin B12
vitamin_d_mg	98256.8	9.73723e+06	1.07139e+07	1.08121e+07	1.1003	0.01	Vitamin D
zinc_mg	3114.5	314046	535694	538809	1.70578	0.01	Zinc
calcium_mg	842082	4.1823e+07	7.49972e+06	8.3418e+06	0.17932	0.02	Calcium
iodine_mg	449138	2.51059e+07	6.42833e+06	6.87747e+06	0.256048	0.02	Iodine
iron_mg	12799.2	630817	321416	334216	0.509524	0.02	Iron
omega_3_epadha_g	42001.3	2.06197e+06	1.24281e+06	1.28481e+06	0.602729	0.02	Omega-3 (DHA + EPA)
selenium_mg	373682	1.86054e+07	3.21416e+07	3.25153e+07	1.72755	0.02	Selenium
vitamin_a_rae	764969	3.75223e+07	2.78561e+07	2.86211e+07	0.742388	0.02	Vitamin A
vitamin_b12_mg	118378	5.81307e+06	3.74986e+06	3.86824e+06	0.645074	0.02	Vitamin B12
vitamin_d_mg	196514	9.6391e+06	1.07139e+07	1.09104e+07	1.1115	0.02	Vitamin D
zinc_mg	6229	311006	535694	541923	1.72245	0.02	Zinc
calcium_mg	1.26312e+06	4.14093e+07	7.49972e+06	8.76284e+06	0.181112	0.03	Calcium
iodine_mg	673707	2.49217e+07	6.42833e+06	7.10204e+06	0.257941	0.03	Iodine
iron_mg	19198.8	624465	321416	340615	0.514707	0.03	Iron
omega_3_epadha_g	63001.9	2.04102e+06	1.24281e+06	1.30581e+06	0.608916	0.03	Omega-3 (DHA + EPA)
selenium_mg	560523	1.84223e+07	3.21416e+07	3.27022e+07	1.74471	0.03	Selenium
vitamin_a_rae	1.14745e+06	3.71403e+07	2.78561e+07	2.90035e+07	0.750023	0.03	Vitamin A
vitamin_b12_mg	177567	5.75403e+06	3.74986e+06	3.92743e+06	0.651692	0.03	Vitamin B12
vitamin_d_mg	294770	9.54097e+06	1.07139e+07	1.10087e+07	1.12293	0.03	Vitamin D
zinc_mg	9343.5	307967	535694	545038	1.73945	0.03	Zinc
calcium_mg	1.68416e+06	4.09955e+07	7.49972e+06	9.18388e+06	0.18294	0.04	Calcium
iodine_mg	898277	2.47374e+07	6.42833e+06	7.32661e+06	0.259863	0.04	Iodine
iron_mg	25598.4	618112	321416	347015	0.519997	0.04	Iron
omega_3_epadha_g	84002.6	2.02007e+06	1.24281e+06	1.32681e+06	0.615231	0.04	Omega-3 (DHA + EPA)
selenium_mg	747364	1.82393e+07	3.21416e+07	3.2889e+07	1.76222	0.04	Selenium
vitamin_a_rae	1.52994e+06	3.67583e+07	2.78561e+07	2.9386e+07	0.757817	0.04	Vitamin A
vitamin_b12_mg	236755	5.695e+06	3.74986e+06	3.98661e+06	0.658447	0.04	Vitamin B12
vitamin_d_mg	393027	9.44284e+06	1.07139e+07	1.11069e+07	1.1346	0.04	Vitamin D
zinc_mg	12458	304927	535694	548152	1.75679	0.04	Zinc
calcium_mg	2.10521e+06	4.05818e+07	7.49972e+06	9.60492e+06	0.184805	0.05	Calcium
iodine_mg	1.12285e+06	2.45532e+07	6.42833e+06	7.55117e+06	0.261813	0.05	Iodine
iron_mg	31998	611760	321416	353414	0.525396	0.05	Iron
omega_3_epadha_g	105003	1.99912e+06	1.24281e+06	1.34781e+06	0.621679	0.05	Omega-3 (DHA + EPA)
selenium_mg	934205	1.80563e+07	3.21416e+07	3.30758e+07	1.78008	0.05	Selenium
vitamin_a_rae	1.91242e+06	3.63763e+07	2.78561e+07	2.97685e+07	0.765775	0.05	Vitamin A
vitamin_b12_mg	295944	5.63597e+06	3.74986e+06	4.0458e+06	0.665343	0.05	Vitamin B12
vitamin_d_mg	491284	9.34471e+06	1.07139e+07	1.12052e+07	1.14652	0.05	Vitamin D
zinc_mg	15572.5	301888	535694	551267	1.77448	0.05	Zinc
calcium_mg	2.52625e+06	4.0168e+07	7.49972e+06	1.0026e+07	0.186709	0.06	Calcium
iodine_mg	1.34741e+06	2.43689e+07	6.42833e+06	7.77574e+06	0.263792	0.06	Iodine
iron_mg	38397.6	605408	321416	359814	0.530909	0.06	Iron
omega_3_epadha_g	126004	1.97817e+06	1.24281e+06	1.36881e+06	0.628263	0.06	Omega-3 (DHA + EPA)
selenium_mg	1.12105e+06	1.78733e+07	3.21416e+07	3.32627e+07	1.79831	0.06	Selenium
vitamin_a_rae	2.29491e+06	3.59943e+07	2.78561e+07	3.0151e+07	0.773902	0.06	Vitamin A
vitamin_b12_mg	355133	5.57694e+06	3.74986e+06	4.10499e+06	0.672386	0.06	Vitamin B12
vitamin_d_mg	589541	9.24658e+06	1.07139e+07	1.13034e+07	1.15869	0.06	Vitamin D
zinc_mg	18687	298848	535694	554381	1.79253	0.06	Zinc
calcium_mg	2.94729e+06	3.97543e+07	7.49972e+06	1.0447e+07	0.188652	0.07	Calcium
iodine_mg	1.57198e+06	2.41846e+07	6.42833e+06	8.00031e+06	0.265802	0.07	Iodine
iron_mg	44797.2	599055	321416	366214	0.536539	0.07	Iron
omega_3_epadha_g	147005	1.95722e+06	1.24281e+06	1.38981e+06	0.634989	0.07	Omega-3 (DHA + EPA)
selenium_mg	1.30789e+06	1.76902e+07	3.21416e+07	3.34495e+07	1.81692	0.07	Selenium
vitamin_a_rae	2.67739e+06	3.56124e+07	2.78561e+07	3.05335e+07	0.782203	0.07	Vitamin A
vitamin_b12_mg	414322	5.51791e+06	3.74986e+06	4.16418e+06	0.679579	0.07	Vitamin B12
vitamin_d_mg	687798	9.14845e+06	1.07139e+07	1.14017e+07	1.17111	0.07	Vitamin D
zinc_mg	21801.5	295809	535694	557496	1.81095	0.07	Zinc
calcium_mg	3.36833e+06	3.93405e+07	7.49972e+06	1.0868e+07	0.190636	0.08	Calcium
iodine_mg	1.79655e+06	2.40004e+07	6.42833e+06	8.22488e+06	0.267843	0.08	Iodine
iron_mg	51196.8	592703	321416	372613	0.54229	0.08	Iron
omega_3_epadha_g	168005	1.93626e+06	1.24281e+06	1.41082e+06	0.64186	0.08	Omega-3 (DHA + EPA)
selenium_mg	1.49473e+06	1.75072e+07	3.21416e+07	3.36364e+07	1.83591	0.08	Selenium
vitamin_a_rae	3.05987e+06	3.52304e+07	2.78561e+07	3.0916e+07	0.790684	0.08	Vitamin A
vitamin_b12_mg	473511	5.45888e+06	3.74986e+06	4.22337e+06	0.686928	0.08	Vitamin B12
vitamin_d_mg	786055	9.05032e+06	1.07139e+07	1.14999e+07	1.18381	0.08	Vitamin D
zinc_mg	24916	292769	535694	560610	1.82975	0.08	Zinc
calcium_mg	3.78937e+06	3.89268e+07	7.49972e+06	1.12891e+07	0.192662	0.09	Calcium
iodine_mg	2.02112e+06	2.38161e+07	6.42833e+06	8.44945e+06	0.269915	0.09	Iodine
iron_mg	57596.4	586350	321416	379013	0.548165	0.09	Iron
omega_3_epadha_g	189006	1.91531e+06	1.24281e+06	1.43182e+06	0.648881	0.09	Omega-3 (DHA + EPA)
selenium_mg	1.68157e+06	1.73242e+07	3.21416e+07	3.38232e+07	1.85531	0.09	Selenium
vitamin_a_rae	3.44236e+06	3.48484e+07	2.78561e+07	3.12985e+07	0.799351	0.09	Vitamin A
vitamin_b12_mg	532700	5.39985e+06	3.74986e+06	4.28256e+06	0.694437	0.09	Vitamin B12
vitamin_d_mg	884311	8.95219e+06	1.07139e+07	1.15982e+07	1.19679	0.09	Vitamin D
zinc_mg	28030.5	289730	535694	563725	1.84894	0.09	Zinc
calcium_mg	4.21041e+06	3.8513e+07	7.49972e+06	1.17101e+07	0.194732	0.1	Calcium
iodine_mg	2.24569e+06	2.36319e+07	6.42833e+06	8.67402e+06	0.272019	0.1	Iodine
iron_mg	63996	579998	321416	385412	0.554168	0.1	Iron
omega_3_epadha_g	210006	1.89436e+06	1.24281e+06	1.45282e+06	0.656057	0.1	Omega-3 (DHA + EPA)
selenium_mg	1.86841e+06	1.71412e+07	3.21416e+07	3.40101e+07	1.87512	0.1	Selenium
vitamin_a_rae	3.82484e+06	3.44664e+07	2.78561e+07	3.16809e+07	0.80821	0.1	Vitamin A
vitamin_b12_mg	591888	5.34082e+06	3.74986e+06	4.34175e+06	0.702113	0.1	Vitamin B12
vitamin_d_mg	982568	8.85406e+06	1.07139e+07	1.16964e+07	1.21005	0.1	Vitamin D
zinc_mg	31145	286690	535694	566839	1.86855	0.1	Zinc
calcium_mg	4.63145e+06	3.80993e+07	7.49972e+06	1.21312e+07	0.196847	0.11	Calcium
iodine_mg	2.47026e+06	2.34476e+07	6.42833e+06	8.89859e+06	0.274157	0.11	Iodine
iron_mg	70395.6	573645	321416	391812	0.560305	0.11	Iron
omega_3_epadha_g	231007	1.87341e+06	1.24281e+06	1.47382e+06	0.663394	0.11	Omega-3 (DHA + EPA)
selenium_mg	2.05525e+06	1.69581e+07	3.21416e+07	3.41969e+07	1.89535	0.11	Selenium
vitamin_a_rae	4.20733e+06	3.40844e+07	2.78561e+07	3.20634e+07	0.817268	0.11	Vitamin A
vitamin_b12_mg	651077	5.28179e+06	3.74986e+06	4.40094e+06	0.70996	0.11	Vitamin B12
vitamin_d_mg	1.08083e+06	8.75593e+06	1.07139e+07	1.17947e+07	1.22361	0.11	Vitamin D
zinc_mg	34259.5	283651	535694	569954	1.88857	0.11	Zinc
calcium_mg	5.05249e+06	3.76855e+07	7.49972e+06	1.25522e+07	0.199008	0.12	Calcium
iodine_mg	2.69483e+06	2.32634e+07	6.42833e+06	9.12316e+06	0.276328	0.12	Iodine
iron_mg	76795.2	567293	321416	398212	0.566579	0.12	Iron
omega_3_epadha_g	252008	1.85246e+06	1.24281e+06	1.49482e+06	0.670897	0.12	Omega-3 (DHA + EPA)
selenium_mg	2.24209e+06	1.67751e+07	3.21416e+07	3.43837e+07	1.91603	0.12	Selenium
vitamin_a_rae	4.58981e+06	3.37024e+07	2.78561e+07	3.24459e+07	0.826531	0.12	Vitamin A
vitamin_b12_mg	710266	5.22276e+06	3.74986e+06	4.46012e+06	0.717984	0.12	Vitamin B12
vitamin_d_mg	1.17908e+06	8.6578e+06	1.07139e+07	1.1893e+07	1.23748	0.12	Vitamin D
zinc_mg	37374	280611	535694	573068	1.90903	0.12	Zinc
calcium_mg	5.47354e+06	3.72718e+07	7.49972e+06	1.29733e+07	0.201217	0.13	Calcium
iodine_mg	2.9194e+06	2.30791e+07	6.42833e+06	9.34773e+06	0.278535	0.13	Iodine
iron_mg	83194.8	560940	321416	404611	0.572996	0.13	Iron
omega_3_epadha_g	273008	1.83151e+06	1.24281e+06	1.51582e+06	0.678572	0.13	Omega-3 (DHA + EPA)
selenium_mg	2.42893e+06	1.65921e+07	3.21416e+07	3.45706e+07	1.93717	0.13	Selenium
vitamin_a_rae	4.9723e+06	3.33204e+07	2.78561e+07	3.28284e+07	0.836006	0.13	Vitamin A
vitamin_b12_mg	769455	5.16373e+06	3.74986e+06	4.51931e+06	0.726192	0.13	Vitamin B12
vitamin_d_mg	1.27734e+06	8.55967e+06	1.07139e+07	1.19912e+07	1.25167	0.13	Vitamin D
zinc_mg	40488.5	277572	535694	576183	1.92993	0.13	Zinc
calcium_mg	5.89458e+06	3.6858e+07	7.49972e+06	1.33943e+07	0.203476	0.14	Calcium
iodine_mg	3.14397e+06	2.28948e+07	6.42833e+06	9.5723e+06	0.280776	0.14	Iodine
iron_mg	89594.4	554588	321416	411011	0.579559	0.14	Iron
omega_3_epadha_g	294009	1.81056e+06	1.24281e+06	1.53682e+06	0.686424	0.14	Omega-3 (DHA + EPA)
selenium_mg	2.61578e+06	1.6409e+07	3.21416e+07	3.47574e+07	1.95878	0.14	Selenium
vitamin_a_rae	5.35478e+06	3.29385e+07	2.78561e+07	3.32109e+07	0.845701	0.14	Vitamin A
vitamin_b12_mg	828644	5.1047e+06	3.74986e+06	4.5785e+06	0.734589	0.14	Vitamin B12
vitamin_d_mg	1.3756e+06	8.46154e+06	1.07139e+07	1.20895e+07	1.26619	0.14	Vitamin D
zinc_mg	43603	274532	535694	579297	1.9513	0.14	Zinc
calcium_mg	6.31562e+06	3.64443e+07	7.49972e+06	1.38153e+07	0.205786	0.15	Calcium
iodine_mg	3.36854e+06	2.27106e+07	6.42833e+06	9.79687e+06	0.283054	0.15	Iodine
iron_mg	95994	548235	321416	417410	0.586275	0.15	Iron
omega_3_epadha_g	315010	1.78961e+06	1.24281e+06	1.55782e+06	0.69446	0.15	Omega-3 (DHA + EPA)
selenium_mg	2.80262e+06	1.6226e+07	3.21416e+07	3.49443e+07	1.98087	0.15	Selenium
vitamin_a_rae	5.73726e+06	3.25565e+07	2.78561e+07	3.35934e+07	0.855624	0.15	Vitamin A
vitamin_b12_mg	887833	5.04567e+06	3.74986e+06	4.63769e+06	0.743184	0.15	Vitamin B12
vitamin_d_mg	1.47385e+06	8.36341e+06	1.07139e+07	1.21877e+07	1.28104	0.15	Vitamin D
zinc_mg	46717.5	271493	535694	582412	1.97314	0.15	Zinc
calcium_mg	6.73666e+06	3.60305e+07	7.49972e+06	1.42364e+07	0.208149	0.16	Calcium
iodine_mg	3.59311e+06	2.25263e+07	6.42833e+06	1.00214e+07	0.285369	0.16	Iodine
iron_mg	102394	541883	321416	423810	0.593147	0.16	Iron
omega_3_epadha_g	336010	1.76866e+06	1.24281e+06	1.57882e+06	0.702686	0.16	Omega-3 (DHA + EPA)
selenium_mg	2.98946e+06	1.6043e+07	3.21416e+07	3.51311e+07	2.00347	0.16	Selenium
vitamin_a_rae	6.11975e+06	3.21745e+07	2.78561e+07	3.39758e+07	0.865782	0.16	Vitamin A
vitamin_b12_mg	947021	4.98664e+06	3.74986e+06	4.69688e+06	0.751981	0.16	Vitamin B12
vitamin_d_mg	1.57211e+06	8.26528e+06	1.07139e+07	1.2286e+07	1.29625	0.16	Vitamin D
zinc_mg	49832	268453	535694	585526	1.99549	0.16	Zinc
calcium_mg	7.1577e+06	3.56168e+07	7.49972e+06	1.46574e+07	0.210567	0.17	Calcium
iodine_mg	3.81768e+06	2.23421e+07	6.42833e+06	1.0246e+07	0.287723	0.17	Iodine
iron_mg	108793	535530	321416	430210	0.600183	0.17	Iron
omega_3_epadha_g	357011	1.7477e+06	1.24281e+06	1.59982e+06	0.71111	0.17	Omega-3 (DHA + EPA)
selenium_mg	3.1763e+06	1.586e+07	3.21416e+07	3.53179e+07	2.02659	0.17	Selenium
vitamin_a_rae	6.50223e+06	3.17925e+07	2.78561e+07	3.43583e+07	0.876185	0.17	Vitamin A
vitamin_b12_mg	1.00621e+06	4.92761e+06	3.74986e+06	4.75607e+06	0.76099	0.17	Vitamin B12
vitamin_d_mg	1.67037e+06	8.16715e+06	1.07139e+07	1.23842e+07	1.31183	0.17	Vitamin D
zinc_mg	52946.5	265414	535694	588641	2.01834	0.17	Zinc
calcium_mg	7.57874e+06	3.5203e+07	7.49972e+06	1.50785e+07	0.213042	0.18	Calcium
iodine_mg	4.04224e+06	2.21578e+07	6.42833e+06	1.04706e+07	0.290116	0.18	Iodine
iron_mg	115193	529178	321416	436609	0.607388	0.18	Iron
omega_3_epadha_g	378012	1.72675e+06	1.24281e+06	1.62082e+06	0.719738	0.18	Omega-3 (DHA + EPA)
selenium_mg	3.36314e+06	1.56769e+07	3.21416e+07	3.55048e+07	2.05025	0.18	Selenium
vitamin_a_rae	6.88472e+06	3.14105e+07	2.78561e+07	3.47408e+07	0.88684	0.18	Vitamin A
vitamin_b12_mg	1.0654e+06	4.86858e+06	3.74986e+06	4.81526e+06	0.770216	0.18	Vitamin B12
vitamin_d_mg	1.76862e+06	8.06902e+06	1.07139e+07	1.24825e+07	1.32778	0.18	Vitamin D
zinc_mg	56061	262374	535694	591755	2.04172	0.18	Zinc
calcium_mg	7.99978e+06	3.47893e+07	7.49972e+06	1.54995e+07	0.215575	0.19	Calcium
iodine_mg	4.26681e+06	2.19736e+07	6.42833e+06	1.06951e+07	0.292548	0.19	Iodine
iron_mg	121592	522826	321416	443009	0.614768	0.19	Iron
omega_3_epadha_g	399012	1.7058e+06	1.24281e+06	1.64182e+06	0.728578	0.19	Omega-3 (DHA + EPA)
selenium_mg	3.54998e+06	1.54939e+07	3.21416e+07	3.56916e+07	2.07447	0.19	Selenium
vitamin_a_rae	7.2672e+06	3.10285e+07	2.78561e+07	3.51233e+07	0.897758	0.19	Vitamin A
vitamin_b12_mg	1.12459e+06	4.80955e+06	3.74986e+06	4.87445e+06	0.77967	0.19	Vitamin B12
vitamin_d_mg	1.86688e+06	7.97089e+06	1.07139e+07	1.25808e+07	1.34413	0.19	Vitamin D
zinc_mg	59175.5	259334	535694	594870	2.06565	0.19	Zinc
calcium_mg	8.42082e+06	3.43756e+07	7.49972e+06	1.59205e+07	0.21817	0.2	Calcium
iodine_mg	4.49138e+06	2.17893e+07	6.42833e+06	1.09197e+07	0.295022	0.2	Iodine
iron_mg	127992	516473	321416	449409	0.622329	0.2	Iron
omega_3_epadha_g	420013	1.68485e+06	1.24281e+06	1.66282e+06	0.737638	0.2	Omega-3 (DHA + EPA)
selenium_mg	3.73682e+06	1.53109e+07	3.21416e+07	3.58785e+07	2.09927	0.2	Selenium
vitamin_a_rae	7.64969e+06	3.06465e+07	2.78561e+07	3.55058e+07	0.908947	0.2	Vitamin A
vitamin_b12_mg	1.18378e+06	4.75052e+06	3.74986e+06	4.93364e+06	0.789358	0.2	Vitamin B12
vitamin_d_mg	1.96514e+06	7.87275e+06	1.07139e+07	1.2679e+07	1.36088	0.2	Vitamin D
zinc_mg	62290	256295	535694	597984	2.09015	0.2	Zinc
calcium_mg	8.84187e+06	3.39618e+07	7.49972e+06	1.63416e+07	0.220828	0.21	Calcium
iodine_mg	4.71595e+06	2.16051e+07	6.42833e+06	1.11443e+07	0.297538	0.21	Iodine
iron_mg	134392	510121	321416	455808	0.630079	0.21	Iron
omega_3_epadha_g	441014	1.6639e+06	1.24281e+06	1.68382e+06	0.746926	0.21	Omega-3 (DHA + EPA)
selenium_mg	3.92366e+06	1.51279e+07	3.21416e+07	3.60653e+07	2.12467	0.21	Selenium
vitamin_a_rae	8.03217e+06	3.02645e+07	2.78561e+07	3.58883e+07	0.92042	0.21	Vitamin A
vitamin_b12_mg	1.24297e+06	4.69149e+06	3.74986e+06	4.99282e+06	0.79929	0.21	Vitamin B12
vitamin_d_mg	2.06339e+06	7.77462e+06	1.07139e+07	1.27773e+07	1.37806	0.21	Vitamin D
zinc_mg	65404.5	253255	535694	601099	2.11523	0.21	Zinc
calcium_mg	9.26291e+06	3.35481e+07	7.49972e+06	1.67626e+07	0.223551	0.22	Calcium
iodine_mg	4.94052e+06	2.14208e+07	6.42833e+06	1.13688e+07	0.300098	0.22	Iodine
iron_mg	140791	503768	321416	462208	0.638025	0.22	Iron
omega_3_epadha_g	462014	1.64295e+06	1.24281e+06	1.70482e+06	0.756451	0.22	Omega-3 (DHA + EPA)
selenium_mg	4.1105e+06	1.49448e+07	3.21416e+07	3.62521e+07	2.15069	0.22	Selenium
vitamin_a_rae	8.41466e+06	2.98826e+07	2.78561e+07	3.62707e+07	0.932186	0.22	Vitamin A
vitamin_b12_mg	1.30215e+06	4.63246e+06	3.74986e+06	5.05201e+06	0.809475	0.22	Vitamin B12
vitamin_d_mg	2.16165e+06	7.67649e+06	1.07139e+07	1.28755e+07	1.39567	0.22	Vitamin D
zinc_mg	68519	250216	535694	604213	2.14093	0.22	Zinc
calcium_mg	9.68395e+06	3.31343e+07	7.49972e+06	1.71837e+07	0.226343	0.23	Calcium
iodine_mg	5.16509e+06	2.12365e+07	6.42833e+06	1.15934e+07	0.302701	0.23	Iodine
iron_mg	147191	497416	321416	468607	0.646173	0.23	Iron
omega_3_epadha_g	483015	1.622e+06	1.24281e+06	1.72583e+06	0.766222	0.23	Omega-3 (DHA + EPA)
selenium_mg	4.29734e+06	1.47618e+07	3.21416e+07	3.6439e+07	2.17735	0.23	Selenium
vitamin_a_rae	8.79714e+06	2.95006e+07	2.78561e+07	3.66532e+07	0.944256	0.23	Vitamin A
vitamin_b12_mg	1.36134e+06	4.57343e+06	3.74986e+06	5.1112e+06	0.819923	0.23	Vitamin B12
vitamin_d_mg	2.25991e+06	7.57836e+06	1.07139e+07	1.29738e+07	1.41375	0.23	Vitamin D
zinc_mg	71633.5	247176	535694	607328	2.16725	0.23	Zinc
calcium_mg	1.0105e+07	3.27206e+07	7.49972e+06	1.76047e+07	0.229205	0.24	Calcium
iodine_mg	5.38966e+06	2.10523e+07	6.42833e+06	1.1818e+07	0.305351	0.24	Iodine
iron_mg	153590	491063	321416	475007	0.654532	0.24	Iron
omega_3_epadha_g	504016	1.60105e+06	1.24281e+06	1.74683e+06	0.776249	0.24	Omega-3 (DHA + EPA)
selenium_mg	4.48419e+06	1.45788e+07	3.21416e+07	3.66258e+07	2.20469	0.24	Selenium
vitamin_a_rae	9.17962e+06	2.91186e+07	2.78561e+07	3.70357e+07	0.956643	0.24	Vitamin A
vitamin_b12_mg	1.42053e+06	4.51439e+06	3.74986e+06	5.17039e+06	0.830645	0.24	Vitamin B12
vitamin_d_mg	2.35816e+06	7.48023e+06	1.07139e+07	1.3072e+07	1.43229	0.24	Vitamin D
zinc_mg	74748	244137	535694	610442	2.19424	0.24	Zinc
calcium_mg	1.0526e+07	3.23068e+07	7.49972e+06	1.80257e+07	0.23214	0.25	Calcium
iodine_mg	5.61423e+06	2.0868e+07	6.42833e+06	1.20426e+07	0.308047	0.25	Iodine
iron_mg	159990	484711	321416	481407	0.66311	0.25	Iron
omega_3_epadha_g	525016	1.58009e+06	1.24281e+06	1.76783e+06	0.786542	0.25	Omega-3 (DHA + EPA)
selenium_mg	4.67103e+06	1.43958e+07	3.21416e+07	3.68127e+07	2.23272	0.25	Selenium
vitamin_a_rae	9.56211e+06	2.87366e+07	2.78561e+07	3.74182e+07	0.969359	0.25	Vitamin A
vitamin_b12_mg	1.47972e+06	4.45536e+06	3.74986e+06	5.22958e+06	0.84165	0.25	Vitamin B12
vitamin_d_mg	2.45642e+06	7.3821e+06	1.07139e+07	1.31703e+07	1.45133	0.25	Vitamin D
zinc_mg	77862.5	241097	535694	613557	2.2219	0.25	Zinc
calcium_mg	1.09471e+07	3.18931e+07	7.49972e+06	1.84468e+07	0.235152	0.26	Calcium
iodine_mg	5.8388e+06	2.06838e+07	6.42833e+06	1.22671e+07	0.310791	0.26	Iodine
iron_mg	166390	478358	321416	487806	0.671916	0.26	Iron
omega_3_epadha_g	546017	1.55914e+06	1.24281e+06	1.78883e+06	0.797111	0.26	Omega-3 (DHA + EPA)
selenium_mg	4.85787e+06	1.42127e+07	3.21416e+07	3.69995e+07	2.26147	0.26	Selenium
vitamin_a_rae	9.94459e+06	2.83546e+07	2.78561e+07	3.78007e+07	0.982418	0.26	Vitamin A
vitamin_b12_mg	1.53891e+06	4.39633e+06	3.74986e+06	5.28877e+06	0.852951	0.26	Vitamin B12
vitamin_d_mg	2.55468e+06	7.28397e+06	1.07139e+07	1.32686e+07	1.47088	0.26	Vitamin D
zinc_mg	80977	238058	535694	616671	2.25027	0.26	Zinc
calcium_mg	1.13681e+07	3.14793e+07	7.49972e+06	1.88678e+07	0.238243	0.27	Calcium
iodine_mg	6.06337e+06	2.04995e+07	6.42833e+06	1.24917e+07	0.313584	0.27	Iodine
iron_mg	172789	472006	321416	494206	0.680959	0.27	Iron
omega_3_epadha_g	567017	1.53819e+06	1.24281e+06	1.80983e+06	0.807968	0.27	Omega-3 (DHA + EPA)
selenium_mg	5.04471e+06	1.40297e+07	3.21416e+07	3.71864e+07	2.29097	0.27	Selenium
vitamin_a_rae	1.03271e+07	2.79726e+07	2.78561e+07	3.81832e+07	0.995834	0.27	Vitamin A
vitamin_b12_mg	1.5981e+06	4.3373e+06	3.74986e+06	5.34796e+06	0.86456	0.27	Vitamin B12
vitamin_d_mg	2.65293e+06	7.18584e+06	1.07139e+07	1.33668e+07	1.49097	0.27	Vitamin D
zinc_mg	84091.5	235018	535694	619786	2.27937	0.27	Zinc
calcium_mg	1.17892e+07	3.10656e+07	7.49972e+06	1.92889e+07	0.241416	0.28	Calcium
iodine_mg	6.28794e+06	2.03153e+07	6.42833e+06	1.27163e+07	0.316429	0.28	Iodine
iron_mg	179189	465653	321416	500605	0.690248	0.28	Iron
omega_3_epadha_g	588018	1.51724e+06	1.24281e+06	1.83083e+06	0.819125	0.28	Omega-3 (DHA + EPA)
selenium_mg	5.23155e+06	1.38467e+07	3.21416e+07	3.73732e+07	2.32125	0.28	Selenium
vitamin_a_rae	1.07096e+07	2.75906e+07	2.78561e+07	3.85657e+07	1.00962	0.28	Vitamin A
vitamin_b12_mg	1.65729e+06	4.27827e+06	3.74986e+06	5.40715e+06	0.876489	0.28	Vitamin B12
vitamin_d_mg	2.75119e+06	7.08771e+06	1.07139e+07	1.34651e+07	1.51161	0.28	Vitamin D
zinc_mg	87206	231979	535694	622900	2.30924	0.28	Zinc
calcium_mg	1.22102e+07	3.06518e+07	7.49972e+06	1.97099e+07	0.244674	0.29	Calcium
iodine_mg	6.51251e+06	2.0131e+07	6.42833e+06	1.29408e+07	0.319325	0.29	Iodine
iron_mg	185588	459301	321416	507005	0.699795	0.29	Iron
omega_3_epadha_g	609019	1.49629e+06	1.24281e+06	1.85183e+06	0.830595	0.29	Omega-3 (DHA + EPA)
selenium_mg	5.41839e+06	1.36637e+07	3.21416e+07	3.756e+07	2.35235	0.29	Selenium
vitamin_a_rae	1.1092e+07	2.72087e+07	2.78561e+07	3.89481e+07	1.0238	0.29	Vitamin A
vitamin_b12_mg	1.71648e+06	4.21924e+06	3.74986e+06	5.46633e+06	0.888752	0.29	Vitamin B12
vitamin_d_mg	2.84945e+06	6.98958e+06	1.07139e+07	1.35633e+07	1.53284	0.29	Vitamin D
zinc_mg	90320.5	228939	535694	626015	2.3399	0.29	Zinc
calcium_mg	1.26312e+07	3.02381e+07	7.49972e+06	2.0131e+07	0.248022	0.3	Calcium
iodine_mg	6.73707e+06	1.99468e+07	6.42833e+06	1.31654e+07	0.322274	0.3	Iodine
iron_mg	191988	452948	321416	513405	0.709609	0.3	Iron
omega_3_epadha_g	630019	1.47534e+06	1.24281e+06	1.87283e+06	0.84239	0.3	Omega-3 (DHA + EPA)
selenium_mg	5.60523e+06	1.34806e+07	3.21416e+07	3.77469e+07	2.38428	0.3	Selenium
vitamin_a_rae	1.14745e+07	2.68267e+07	2.78561e+07	3.93306e+07	1.03837	0.3	Vitamin A
vitamin_b12_mg	1.77567e+06	4.16021e+06	3.74986e+06	5.52552e+06	0.901362	0.3	Vitamin B12
vitamin_d_mg	2.9477e+06	6.89145e+06	1.07139e+07	1.36616e+07	1.55466	0.3	Vitamin D
zinc_mg	93435	225900	535694	629129	2.37138	0.3	Zinc
calcium_mg	1.30523e+07	2.98243e+07	7.49972e+06	2.0552e+07	0.251463	0.31	Calcium
iodine_mg	6.96164e+06	1.97625e+07	6.42833e+06	1.339e+07	0.325279	0.31	Iodine
iron_mg	198388	446596	321416	519804	0.719703	0.31	Iron
omega_3_epadha_g	651020	1.45439e+06	1.24281e+06	1.89383e+06	0.854525	0.31	Omega-3 (DHA + EPA)
selenium_mg	5.79207e+06	1.32976e+07	3.21416e+07	3.79337e+07	2.4171	0.31	Selenium
vitamin_a_rae	1.1857e+07	2.64447e+07	2.78561e+07	3.97131e+07	1.05337	0.31	Vitamin A
vitamin_b12_mg	1.83485e+06	4.10118e+06	3.74986e+06	5.58471e+06	0.914336	0.31	Vitamin B12
vitamin_d_mg	3.04596e+06	6.79332e+06	1.07139e+07	1.37598e+07	1.57712	0.31	Vitamin D
zinc_mg	96549.5	222860	535694	632244	2.40372	0.31	Zinc
calcium_mg	1.34733e+07	2.94106e+07	7.49972e+06	2.0973e+07	0.255001	0.32	Calcium
iodine_mg	7.18621e+06	1.95782e+07	6.42833e+06	1.36145e+07	0.32834	0.32	Iodine
iron_mg	204787	440244	321416	526204	0.730088	0.32	Iron
omega_3_epadha_g	672021	1.43344e+06	1.24281e+06	1.91483e+06	0.867015	0.32	Omega-3 (DHA + EPA)
selenium_mg	5.97891e+06	1.31146e+07	3.21416e+07	3.81206e+07	2.45083	0.32	Selenium
vitamin_a_rae	1.22395e+07	2.60627e+07	2.78561e+07	4.00956e+07	1.06881	0.32	Vitamin A
vitamin_b12_mg	1.89404e+06	4.04215e+06	3.74986e+06	5.6439e+06	0.927689	0.32	Vitamin B12
vitamin_d_mg	3.14422e+06	6.69519e+06	1.07139e+07	1.38581e+07	1.60024	0.32	Vitamin D
zinc_mg	99664	219821	535694	635358	2.43696	0.32	Zinc
calcium_mg	1.38944e+07	2.89979e+07	7.49972e+06	2.13941e+07	0.258629	0.33	Calcium
iodine_mg	7.41078e+06	1.93944e+07	6.42833e+06	1.38391e+07	0.331452	0.33	Iodine
iron_mg	211187	433920	321416	532603	0.740728	0.33	Iron
omega_3_epadha_g	693021	1.41257e+06	1.24281e+06	1.93583e+06	0.879824	0.33	Omega-3 (DHA + EPA)
selenium_mg	6.16576e+06	1.2933e+07	3.21416e+07	3.83074e+07	2.48525	0.33	Selenium
vitamin_a_rae	1.2622e+07	2.56809e+07	2.78561e+07	4.04781e+07	1.0847	0.33	Vitamin A
vitamin_b12_mg	1.95323e+06	3.98346e+06	3.74986e+06	5.70309e+06	0.941357	0.33	Vitamin B12
vitamin_d_mg	3.24248e+06	6.59739e+06	1.07139e+07	1.39564e+07	1.62396	0.33	Vitamin D
zinc_mg	102778	216796	535694	638473	2.47096	0.33	Zinc
calcium_mg	1.43154e+07	2.85886e+07	7.49972e+06	2.18151e+07	0.262332	0.34	Calcium
iodine_mg	7.63535e+06	1.92121e+07	6.42833e+06	1.40637e+07	0.334599	0.34	Iodine
iron_mg	217586	427684	321416	539003	0.751527	0.34	Iron
omega_3_epadha_g	714022	1.39195e+06	1.24281e+06	1.95683e+06	0.892855	0.34	Omega-3 (DHA + EPA)
selenium_mg	6.3526e+06	1.27558e+07	3.21416e+07	3.84942e+07	2.51976	0.34	Selenium
vitamin_a_rae	1.30045e+07	2.52996e+07	2.78561e+07	4.08606e+07	1.10105	0.34	Vitamin A
vitamin_b12_mg	2.01242e+06	3.92584e+06	3.74986e+06	5.76228e+06	0.955174	0.34	Vitamin B12
vitamin_d_mg	3.34073e+06	6.5006e+06	1.07139e+07	1.40546e+07	1.64814	0.34	Vitamin D
zinc_mg	105893	213815	535694	641587	2.50541	0.34	Zinc
calcium_mg	1.47364e+07	2.81793e+07	7.49972e+06	2.22362e+07	0.266142	0.35	Calcium
iodine_mg	7.85992e+06	1.90297e+07	6.42833e+06	1.42882e+07	0.337805	0.35	Iodine
iron_mg	223986	421449	321416	545403	0.762646	0.35	Iron
omega_3_epadha_g	735023	1.37134e+06	1.24281e+06	1.97783e+06	0.906277	0.35	Omega-3 (DHA + EPA)
selenium_mg	6.53944e+06	1.25787e+07	3.21416e+07	3.86811e+07	2.55525	0.35	Selenium
vitamin_a_rae	1.3387e+07	2.49183e+07	2.78561e+07	4.1243e+07	1.1179	0.35	Vitamin A
vitamin_b12_mg	2.07161e+06	3.86822e+06	3.74986e+06	5.82147e+06	0.969402	0.35	Vitamin B12
vitamin_d_mg	3.43899e+06	6.40382e+06	1.07139e+07	1.41529e+07	1.67304	0.35	Vitamin D
zinc_mg	109007	210834	535694	644702	2.54084	0.35	Zinc
calcium_mg	1.51575e+07	2.77701e+07	7.49972e+06	2.26572e+07	0.270065	0.36	Calcium
iodine_mg	8.08449e+06	1.88473e+07	6.42833e+06	1.45128e+07	0.341074	0.36	Iodine
iron_mg	230386	415214	321416	551802	0.774098	0.36	Iron
omega_3_epadha_g	756023	1.35072e+06	1.24281e+06	1.99883e+06	0.92011	0.36	Omega-3 (DHA + EPA)
selenium_mg	6.72628e+06	1.24015e+07	3.21416e+07	3.88679e+07	2.59176	0.36	Selenium
vitamin_a_rae	1.37694e+07	2.4537e+07	2.78561e+07	4.16255e+07	1.13527	0.36	Vitamin A
vitamin_b12_mg	2.1308e+06	3.81059e+06	3.74986e+06	5.88066e+06	0.984061	0.36	Vitamin B12
vitamin_d_mg	3.53725e+06	6.30704e+06	1.07139e+07	1.42511e+07	1.69872	0.36	Vitamin D
zinc_mg	112122	207853	535694	647816	2.57727	0.36	Zinc
calcium_mg	1.55785e+07	2.73608e+07	7.49972e+06	2.30782e+07	0.274105	0.37	Calcium
iodine_mg	8.30906e+06	1.86649e+07	6.42833e+06	1.47374e+07	0.344407	0.37	Iodine
iron_mg	236785	408979	321416	558202	0.7859	0.37	Iron
omega_3_epadha_g	777024	1.3301e+06	1.24281e+06	2.01983e+06	0.934371	0.37	Omega-3 (DHA + EPA)
selenium_mg	6.91312e+06	1.22243e+07	3.21416e+07	3.90548e+07	2.62932	0.37	Selenium
vitamin_a_rae	1.41519e+07	2.41558e+07	2.78561e+07	4.2008e+07	1.15319	0.37	Vitamin A
vitamin_b12_mg	2.18999e+06	3.75297e+06	3.74986e+06	5.93985e+06	0.999171	0.37	Vitamin B12
vitamin_d_mg	3.6355e+06	6.21026e+06	1.07139e+07	1.43494e+07	1.72519	0.37	Vitamin D
zinc_mg	115236	204872	535694	650931	2.61477	0.37	Zinc
calcium_mg	1.59996e+07	2.69578e+07	7.49972e+06	2.34993e+07	0.278202	0.38	Calcium
iodine_mg	8.53363e+06	1.84833e+07	6.42833e+06	1.4962e+07	0.34779	0.38	Iodine
iron_mg	243185	402851	321416	564601	0.797854	0.38	Iron
omega_3_epadha_g	798025	1.30983e+06	1.24281e+06	2.04083e+06	0.948832	0.38	Omega-3 (DHA + EPA)
selenium_mg	7.09996e+06	1.20485e+07	3.21416e+07	3.92416e+07	2.66769	0.38	Selenium
vitamin_a_rae	1.45344e+07	2.37946e+07	2.78561e+07	4.23905e+07	1.17069	0.38	Vitamin A
vitamin_b12_mg	2.24918e+06	3.69629e+06	3.74986e+06	5.99903e+06	1.01449	0.38	Vitamin B12
vitamin_d_mg	3.73376e+06	6.11598e+06	1.07139e+07	1.44476e+07	1.75178	0.38	Vitamin D
zinc_mg	118351	202012	535694	654045	2.6518	0.38	Zinc
calcium_mg	1.64206e+07	2.65628e+07	7.49972e+06	2.39203e+07	0.282339	0.39	Calcium
iodine_mg	8.7582e+06	1.83028e+07	6.42833e+06	1.51865e+07	0.351221	0.39	Iodine
iron_mg	249585	396859	321416	571001	0.8099	0.39	Iron
omega_3_epadha_g	819025	1.28999e+06	1.24281e+06	2.06184e+06	0.963423	0.39	Omega-3 (DHA + EPA)
selenium_mg	7.2868e+06	1.18744e+07	3.21416e+07	3.94284e+07	2.7068	0.39	Selenium
vitamin_a_rae	1.49169e+07	2.34589e+07	2.78561e+07	4.2773e+07	1.18744	0.39	Vitamin A
vitamin_b12_mg	2.30836e+06	3.64079e+06	3.74986e+06	6.05822e+06	1.02996	0.39	Vitamin B12
vitamin_d_mg	3.83202e+06	6.0249e+06	1.07139e+07	1.45459e+07	1.77827	0.39	Vitamin D
zinc_mg	121465	199305	535694	657160	2.68781	0.39	Zinc
calcium_mg	1.68416e+07	2.61678e+07	7.49972e+06	2.43414e+07	0.286601	0.4	Calcium
iodine_mg	8.98277e+06	1.81222e+07	6.42833e+06	1.54111e+07	0.35472	0.4	Iodine
iron_mg	255984	390868	321416	577401	0.822315	0.4	Iron
omega_3_epadha_g	840026	1.27016e+06	1.24281e+06	2.08284e+06	0.978469	0.4	Omega-3 (DHA + EPA)
selenium_mg	7.47364e+06	1.17003e+07	3.21416e+07	3.96153e+07	2.74708	0.4	Selenium
vitamin_a_rae	1.52994e+07	2.31233e+07	2.78561e+07	4.31555e+07	1.20467	0.4	Vitamin A
vitamin_b12_mg	2.36755e+06	3.5853e+06	3.74986e+06	6.11741e+06	1.0459	0.4	Vitamin B12
vitamin_d_mg	3.93027e+06	5.93381e+06	1.07139e+07	1.46442e+07	1.80557	0.4	Vitamin D
zinc_mg	124580	196598	535694	660274	2.72482	0.4	Zinc
calcium_mg	1.72627e+07	2.57728e+07	7.49972e+06	2.47624e+07	0.290993	0.41	Calcium
iodine_mg	9.20733e+06	1.79417e+07	6.42833e+06	1.56357e+07	0.35829	0.41	Iodine
iron_mg	262384	384876	321416	583800	0.835116	0.41	Iron
omega_3_epadha_g	861027	1.25032e+06	1.24281e+06	2.10384e+06	0.993992	0.41	Omega-3 (DHA + EPA)
selenium_mg	7.66048e+06	1.15262e+07	3.21416e+07	3.98021e+07	2.78858	0.41	Selenium
vitamin_a_rae	1.56819e+07	2.27877e+07	2.78561e+07	4.35379e+07	1.22242	0.41	Vitamin A
vitamin_b12_mg	2.42674e+06	3.52981e+06	3.74986e+06	6.1766e+06	1.06234	0.41	Vitamin B12
vitamin_d_mg	4.02853e+06	5.84272e+06	1.07139e+07	1.47424e+07	1.83372	0.41	Vitamin D
zinc_mg	127694	193891	535694	663389	2.76286	0.41	Zinc
calcium_mg	1.76837e+07	2.53778e+07	7.49972e+06	2.51834e+07	0.295522	0.42	Calcium
iodine_mg	9.4319e+06	1.77611e+07	6.42833e+06	1.58602e+07	0.361932	0.42	Iodine
iron_mg	268783	378885	321416	590200	0.848323	0.42	Iron
omega_3_epadha_g	882027	1.23049e+06	1.24281e+06	2.12484e+06	1.01002	0.42	Omega-3 (DHA + EPA)
selenium_mg	7.84733e+06	1.1352e+07	3.21416e+07	3.9989e+07	2.83135	0.42	Selenium
vitamin_a_rae	1.60643e+07	2.24521e+07	2.78561e+07	4.39204e+07	1.24069	0.42	Vitamin A
vitamin_b12_mg	2.48593e+06	3.47432e+06	3.74986e+06	6.23579e+06	1.07931	0.42	Vitamin B12
vitamin_d_mg	4.12679e+06	5.75163e+06	1.07139e+07	1.48407e+07	1.86276	0.42	Vitamin D
zinc_mg	130809	191184	535694	666503	2.80198	0.42	Zinc
calcium_mg	1.81048e+07	2.49829e+07	7.49972e+06	2.56045e+07	0.300194	0.43	Calcium
iodine_mg	9.65647e+06	1.75806e+07	6.42833e+06	1.60848e+07	0.365649	0.43	Iodine
iron_mg	275183	372893	321416	596599	0.861953	0.43	Iron
omega_3_epadha_g	903028	1.21065e+06	1.24281e+06	2.14584e+06	1.02656	0.43	Omega-3 (DHA + EPA)
selenium_mg	8.03417e+06	1.11779e+07	3.21416e+07	4.01758e+07	2.87546	0.43	Selenium
vitamin_a_rae	1.64468e+07	2.21165e+07	2.78561e+07	4.43029e+07	1.25952	0.43	Vitamin A
vitamin_b12_mg	2.54512e+06	3.41883e+06	3.74986e+06	6.29498e+06	1.09683	0.43	Vitamin B12
vitamin_d_mg	4.22504e+06	5.66054e+06	1.07139e+07	1.49389e+07	1.89273	0.43	Vitamin D
zinc_mg	133923	188477	535694	669618	2.84222	0.43	Zinc
calcium_mg	1.85258e+07	2.45879e+07	7.49972e+06	2.60255e+07	0.305017	0.44	Calcium
iodine_mg	9.88104e+06	1.74e+07	6.42833e+06	1.63094e+07	0.369443	0.44	Iodine
iron_mg	281583	366901	321416	602999	0.876029	0.44	Iron
omega_3_epadha_g	924028	1.19081e+06	1.24281e+06	2.16684e+06	1.04367	0.44	Omega-3 (DHA + EPA)
selenium_mg	8.22101e+06	1.10038e+07	3.21416e+07	4.03627e+07	2.92095	0.44	Selenium
vitamin_a_rae	1.68293e+07	2.17809e+07	2.78561e+07	4.46854e+07	1.27893	0.44	Vitamin A
vitamin_b12_mg	2.60431e+06	3.36334e+06	3.74986e+06	6.35417e+06	1.11492	0.44	Vitamin B12
vitamin_d_mg	4.3233e+06	5.56945e+06	1.07139e+07	1.50372e+07	1.92369	0.44	Vitamin D
zinc_mg	137038	185771	535694	672732	2.88363	0.44	Zinc
calcium_mg	1.89469e+07	2.41929e+07	7.49972e+06	2.64466e+07	0.309997	0.45	Calcium
iodine_mg	1.01056e+07	1.72195e+07	6.42833e+06	1.65339e+07	0.373317	0.45	Iodine
iron_mg	287982	360910	321416	609399	0.890573	0.45	Iron
omega_3_epadha_g	945029	1.17098e+06	1.24281e+06	2.18784e+06	1.06134	0.45	Omega-3 (DHA + EPA)
selenium_mg	8.40785e+06	1.08297e+07	3.21416e+07	4.05495e+07	2.96792	0.45	Selenium
vitamin_a_rae	1.72118e+07	2.14452e+07	2.78561e+07	4.50679e+07	1.29894	0.45	Vitamin A
vitamin_b12_mg	2.6635e+06	3.30784e+06	3.74986e+06	6.41336e+06	1.13363	0.45	Vitamin B12
vitamin_d_mg	4.42156e+06	5.47837e+06	1.07139e+07	1.51354e+07	1.95567	0.45	Vitamin D
zinc_mg	140152	183064	535694	675847	2.92627	0.45	Zinc
calcium_mg	1.93679e+07	2.37979e+07	7.49972e+06	2.68676e+07	0.315142	0.46	Calcium
iodine_mg	1.03302e+07	1.70389e+07	6.42833e+06	1.67585e+07	0.377273	0.46	Iodine
iron_mg	294382	354918	321416	615798	0.905607	0.46	Iron
omega_3_epadha_g	966030	1.15114e+06	1.24281e+06	2.20884e+06	1.07963	0.46	Omega-3 (DHA + EPA)
selenium_mg	8.59469e+06	1.06556e+07	3.21416e+07	4.07363e+07	3.01641	0.46	Selenium
vitamin_a_rae	1.75943e+07	2.11096e+07	2.78561e+07	4.54504e+07	1.31959	0.46	Vitamin A
vitamin_b12_mg	2.72269e+06	3.25235e+06	3.74986e+06	6.47255e+06	1.15297	0.46	Vitamin B12
vitamin_d_mg	4.51981e+06	5.38728e+06	1.07139e+07	1.52337e+07	1.98874	0.46	Vitamin D
zinc_mg	143267	180357	535694	678961	2.97019	0.46	Zinc
calcium_mg	1.97889e+07	2.34029e+07	7.49972e+06	2.72887e+07	0.32046	0.47	Calcium
iodine_mg	1.05547e+07	1.68584e+07	6.42833e+06	1.69831e+07	0.381314	0.47	Iodine
iron_mg	300781	348927	321416	622198	0.921158	0.47	Iron
omega_3_epadha_g	987030	1.1313e+06	1.24281e+06	2.22984e+06	1.09856	0.47	Omega-3 (DHA + EPA)
selenium_mg	8.78153e+06	1.04815e+07	3.21416e+07	4.09232e+07	3.06652	0.47	Selenium
vitamin_a_rae	1.79768e+07	2.0774e+07	2.78561e+07	4.58329e+07	1.34091	0.47	Vitamin A
vitamin_b12_mg	2.78188e+06	3.19686e+06	3.74986e+06	6.53173e+06	1.17298	0.47	Vitamin B12
vitamin_d_mg	4.61807e+06	5.29619e+06	1.07139e+07	1.5332e+07	2.02294	0.47	Vitamin D
zinc_mg	146381	177650	535694	682076	3.01545	0.47	Zinc
calcium_mg	2.021e+07	2.3008e+07	7.49972e+06	2.77097e+07	0.325962	0.48	Calcium
iodine_mg	1.07793e+07	1.66778e+07	6.42833e+06	1.72076e+07	0.385442	0.48	Iodine
iron_mg	307181	342935	321416	628597	0.937252	0.48	Iron
omega_3_epadha_g	1.00803e+06	1.11147e+06	1.24281e+06	2.25084e+06	1.11817	0.48	Omega-3 (DHA + EPA)
selenium_mg	8.96837e+06	1.03074e+07	3.21416e+07	4.111e+07	3.11832	0.48	Selenium
vitamin_a_rae	1.83592e+07	2.04384e+07	2.78561e+07	4.62153e+07	1.36293	0.48	Vitamin A
vitamin_b12_mg	2.84106e+06	3.14137e+06	3.74986e+06	6.59092e+06	1.1937	0.48	Vitamin B12
vitamin_d_mg	4.71633e+06	5.2051e+06	1.07139e+07	1.54302e+07	2.05834	0.48	Vitamin D
zinc_mg	149496	174943	535694	685190	3.0621	0.48	Zinc
calcium_mg	2.0631e+07	2.2613e+07	7.49972e+06	2.81307e+07	0.331655	0.49	Calcium
iodine_mg	1.10039e+07	1.64973e+07	6.42833e+06	1.74322e+07	0.38966	0.49	Iodine
iron_mg	313581	336943	321416	634997	0.953918	0.49	Iron
omega_3_epadha_g	1.02903e+06	1.09163e+06	1.24281e+06	2.27184e+06	1.13849	0.49	Omega-3 (DHA + EPA)
selenium_mg	9.15521e+06	1.01332e+07	3.21416e+07	4.12969e+07	3.1719	0.49	Selenium
vitamin_a_rae	1.87417e+07	2.01028e+07	2.78561e+07	4.65978e+07	1.38568	0.49	Vitamin A
vitamin_b12_mg	2.90025e+06	3.08588e+06	3.74986e+06	6.65011e+06	1.21517	0.49	Vitamin B12
vitamin_d_mg	4.81458e+06	5.11401e+06	1.07139e+07	1.55285e+07	2.09501	0.49	Vitamin D
zinc_mg	152610	172236	535694	688305	3.11023	0.49	Zinc
calcium_mg	2.10521e+07	2.2218e+07	7.49972e+06	2.85518e+07	0.337551	0.5	Calcium
iodine_mg	1.12285e+07	1.63167e+07	6.42833e+06	1.76568e+07	0.393972	0.5	Iodine
iron_mg	319980	330952	321416	641397	0.971188	0.5	Iron
omega_3_epadha_g	1.05003e+06	1.0718e+06	1.24281e+06	2.29284e+06	1.15956	0.5	Omega-3 (DHA + EPA)
selenium_mg	9.34205e+06	9.95912e+06	3.21416e+07	4.14837e+07	3.22736	0.5	Selenium
vitamin_a_rae	1.91242e+07	1.97672e+07	2.78561e+07	4.69803e+07	1.40921	0.5	Vitamin A
vitamin_b12_mg	2.95944e+06	3.03039e+06	3.74986e+06	6.7093e+06	1.23742	0.5	Vitamin B12
vitamin_d_mg	4.91284e+06	5.02292e+06	1.07139e+07	1.56267e+07	2.133	0.5	Vitamin D
zinc_mg	155725	169529	535694	691419	3.15989	0.5	Zinc
calcium_mg	2.14731e+07	2.1823e+07	7.49972e+06	2.89728e+07	0.343661	0.51	Calcium
iodine_mg	1.1453e+07	1.61362e+07	6.42833e+06	1.78814e+07	0.39838	0.51	Iodine
iron_mg	326380	324960	321416	647796	0.989095	0.51	Iron
omega_3_epadha_g	1.07103e+06	1.05196e+06	1.24281e+06	2.31384e+06	1.18142	0.51	Omega-3 (DHA + EPA)
selenium_mg	9.5289e+06	9.785e+06	3.21416e+07	4.16705e+07	3.28479	0.51	Selenium
vitamin_a_rae	1.95067e+07	1.94315e+07	2.78561e+07	4.73628e+07	1.43355	0.51	Vitamin A
vitamin_b12_mg	3.01863e+06	2.97489e+06	3.74986e+06	6.76849e+06	1.2605	0.51	Vitamin B12
vitamin_d_mg	5.0111e+06	4.93184e+06	1.07139e+07	1.5725e+07	2.17239	0.51	Vitamin D
zinc_mg	158839	166823	535694	694534	3.21116	0.51	Zinc
calcium_mg	2.18941e+07	2.1428e+07	7.49972e+06	2.93939e+07	0.349995	0.52	Calcium
iodine_mg	1.16776e+07	1.59556e+07	6.42833e+06	1.81059e+07	0.402888	0.52	Iodine
iron_mg	332779	318969	321416	654196	1.00767	0.52	Iron
omega_3_epadha_g	1.09203e+06	1.03212e+06	1.24281e+06	2.33484e+06	1.20413	0.52	Omega-3 (DHA + EPA)
selenium_mg	9.71574e+06	9.61089e+06	3.21416e+07	4.18574e+07	3.3443	0.52	Selenium
vitamin_a_rae	1.98892e+07	1.90959e+07	2.78561e+07	4.77453e+07	1.45874	0.52	Vitamin A
vitamin_b12_mg	3.07782e+06	2.9194e+06	3.74986e+06	6.82768e+06	1.28446	0.52	Vitamin B12
vitamin_d_mg	5.10935e+06	4.84075e+06	1.07139e+07	1.58232e+07	2.21327	0.52	Vitamin D
zinc_mg	161954	164116	535694	697648	3.26413	0.52	Zinc
calcium_mg	2.23152e+07	2.10331e+07	7.49972e+06	2.98149e+07	0.356568	0.53	Calcium
iodine_mg	1.19022e+07	1.57751e+07	6.42833e+06	1.83305e+07	0.407499	0.53	Iodine
iron_mg	339179	312977	321416	660595	1.02696	0.53	Iron
omega_3_epadha_g	1.11303e+06	1.01229e+06	1.24281e+06	2.35584e+06	1.22773	0.53	Omega-3 (DHA + EPA)
selenium_mg	9.90258e+06	9.43677e+06	3.21416e+07	4.20442e+07	3.406	0.53	Selenium
vitamin_a_rae	2.02717e+07	1.87603e+07	2.78561e+07	4.81278e+07	1.48484	0.53	Vitamin A
vitamin_b12_mg	3.13701e+06	2.86391e+06	3.74986e+06	6.88687e+06	1.30935	0.53	Vitamin B12
vitamin_d_mg	5.20761e+06	4.74966e+06	1.07139e+07	1.59215e+07	2.25572	0.53	Vitamin D
zinc_mg	165068	161409	535694	700763	3.31887	0.53	Zinc
calcium_mg	2.27362e+07	2.06381e+07	7.49972e+06	3.02359e+07	0.363392	0.54	Calcium
iodine_mg	1.21267e+07	1.55945e+07	6.42833e+06	1.85551e+07	0.412217	0.54	Iodine
iron_mg	345579	306985	321416	666995	1.04701	0.54	Iron
omega_3_epadha_g	1.13403e+06	992450	1.24281e+06	2.37685e+06	1.25226	0.54	Omega-3 (DHA + EPA)
selenium_mg	1.00894e+07	9.26265e+06	3.21416e+07	4.22311e+07	3.47003	0.54	Selenium
vitamin_a_rae	2.06542e+07	1.84247e+07	2.78561e+07	4.85102e+07	1.51189	0.54	Vitamin A
vitamin_b12_mg	3.1962e+06	2.80842e+06	3.74986e+06	6.94606e+06	1.33522	0.54	Vitamin B12
vitamin_d_mg	5.30587e+06	4.65857e+06	1.07139e+07	1.60197e+07	2.29982	0.54	Vitamin D
zinc_mg	168183	158702	535694	703877	3.37547	0.54	Zinc
calcium_mg	2.31573e+07	2.02431e+07	7.49972e+06	3.0657e+07	0.370483	0.55	Calcium
iodine_mg	1.23513e+07	1.5414e+07	6.42833e+06	1.87796e+07	0.417046	0.55	Iodine
iron_mg	351978	300994	321416	673395	1.06785	0.55	Iron
omega_3_epadha_g	1.15504e+06	972614	1.24281e+06	2.39785e+06	1.2778	0.55	Omega-3 (DHA + EPA)
selenium_mg	1.02763e+07	9.08854e+06	3.21416e+07	4.24179e+07	3.5365	0.55	Selenium
vitamin_a_rae	2.10366e+07	1.80891e+07	2.78561e+07	4.88927e+07	1.53994	0.55	Vitamin A
vitamin_b12_mg	3.25539e+06	2.75293e+06	3.74986e+06	7.00524e+06	1.36213	0.55	Vitamin B12
vitamin_d_mg	5.40413e+06	4.56748e+06	1.07139e+07	1.6118e+07	2.34569	0.55	Vitamin D
zinc_mg	171297	155995	535694	706992	3.43404	0.55	Zinc
calcium_mg	2.35783e+07	1.98481e+07	7.49972e+06	3.1078e+07	0.377855	0.56	Calcium
iodine_mg	1.25759e+07	1.52334e+07	6.42833e+06	1.90042e+07	0.421989	0.56	Iodine
iron_mg	358378	295002	321416	679794	1.08954	0.56	Iron
omega_3_epadha_g	1.17604e+06	952778	1.24281e+06	2.41885e+06	1.30441	0.56	Omega-3 (DHA + EPA)
selenium_mg	1.04631e+07	8.91442e+06	3.21416e+07	4.26047e+07	3.60558	0.56	Selenium
vitamin_a_rae	2.14191e+07	1.77535e+07	2.78561e+07	4.92752e+07	1.56905	0.56	Vitamin A
vitamin_b12_mg	3.31458e+06	2.69744e+06	3.74986e+06	7.06443e+06	1.39016	0.56	Vitamin B12
vitamin_d_mg	5.50238e+06	4.47639e+06	1.07139e+07	1.62163e+07	2.39342	0.56	Vitamin D
zinc_mg	174412	153288	535694	710106	3.49469	0.56	Zinc
calcium_mg	2.39994e+07	1.94531e+07	7.49972e+06	3.14991e+07	0.385527	0.57	Calcium
iodine_mg	1.28004e+07	1.50529e+07	6.42833e+06	1.92288e+07	0.42705	0.57	Iodine
iron_mg	364777	289011	321416	686194	1.11213	0.57	Iron
omega_3_epadha_g	1.19704e+06	932941	1.24281e+06	2.43985e+06	1.33214	0.57	Omega-3 (DHA + EPA)
selenium_mg	1.06499e+07	8.74031e+06	3.21416e+07	4.27916e+07	3.6774	0.57	Selenium
vitamin_a_rae	2.18016e+07	1.74179e+07	2.78561e+07	4.96577e+07	1.59928	0.57	Vitamin A
vitamin_b12_mg	3.37376e+06	2.64194e+06	3.74986e+06	7.12362e+06	1.41936	0.57	Vitamin B12
vitamin_d_mg	5.60064e+06	4.38531e+06	1.07139e+07	1.63145e+07	2.44313	0.57	Vitamin D
zinc_mg	177526	150581	535694	713221	3.55751	0.57	Zinc
calcium_mg	2.44204e+07	1.90582e+07	7.49972e+06	3.19201e+07	0.393517	0.58	Calcium
iodine_mg	1.3025e+07	1.48723e+07	6.42833e+06	1.94533e+07	0.432235	0.58	Iodine
iron_mg	371177	283019	321416	692593	1.13567	0.58	Iron
omega_3_epadha_g	1.21804e+06	913105	1.24281e+06	2.46085e+06	1.36108	0.58	Omega-3 (DHA + EPA)
selenium_mg	1.08368e+07	8.56619e+06	3.21416e+07	4.29784e+07	3.75215	0.58	Selenium
vitamin_a_rae	2.21841e+07	1.70822e+07	2.78561e+07	5.00402e+07	1.63071	0.58	Vitamin A
vitamin_b12_mg	3.43295e+06	2.58645e+06	3.74986e+06	7.18281e+06	1.44981	0.58	Vitamin B12
vitamin_d_mg	5.6989e+06	4.29422e+06	1.07139e+07	1.64128e+07	2.49496	0.58	Vitamin D
zinc_mg	180641	147874	535694	716335	3.62263	0.58	Zinc
calcium_mg	2.48414e+07	1.86632e+07	7.49972e+06	3.23411e+07	0.401846	0.59	Calcium
iodine_mg	1.32496e+07	1.46917e+07	6.42833e+06	1.96779e+07	0.437547	0.59	Iodine
iron_mg	377577	277027	321416	698993	1.16023	0.59	Iron
omega_3_epadha_g	1.23904e+06	893269	1.24281e+06	2.48185e+06	1.39131	0.59	Omega-3 (DHA + EPA)
selenium_mg	1.10236e+07	8.39207e+06	3.21416e+07	4.31653e+07	3.83	0.59	Selenium
vitamin_a_rae	2.25666e+07	1.67466e+07	2.78561e+07	5.04227e+07	1.66339	0.59	Vitamin A
vitamin_b12_mg	3.49214e+06	2.53096e+06	3.74986e+06	7.242e+06	1.48159	0.59	Vitamin B12
vitamin_d_mg	5.79715e+06	4.20313e+06	1.07139e+07	1.6511e+07	2.54903	0.59	Vitamin D
zinc_mg	183755	145168	535694	719450	3.69018	0.59	Zinc
calcium_mg	2.52625e+07	1.82682e+07	7.49972e+06	3.27622e+07	0.410534	0.6	Calcium
iodine_mg	1.34741e+07	1.45112e+07	6.42833e+06	1.99025e+07	0.442991	0.6	Iodine
iron_mg	383976	271036	321416	705393	1.18588	0.6	Iron
omega_3_epadha_g	1.26004e+06	873432	1.24281e+06	2.50285e+06	1.4229	0.6	Omega-3 (DHA + EPA)
selenium_mg	1.12105e+07	8.21796e+06	3.21416e+07	4.33521e+07	3.91115	0.6	Selenium
vitamin_a_rae	2.29491e+07	1.6411e+07	2.78561e+07	5.08052e+07	1.6974	0.6	Vitamin A
vitamin_b12_mg	3.55133e+06	2.47547e+06	3.74986e+06	7.30119e+06	1.51481	0.6	Vitamin B12
vitamin_d_mg	5.89541e+06	4.11204e+06	1.07139e+07	1.66093e+07	2.60549	0.6	Vitamin D
zinc_mg	186870	142461	535694	722564	3.76029	0.6	Zinc
calcium_mg	2.56835e+07	1.78732e+07	7.49972e+06	3.31832e+07	0.419606	0.61	Calcium
iodine_mg	1.36987e+07	1.43306e+07	6.42833e+06	2.0127e+07	0.448572	0.61	Iodine
iron_mg	390376	265044	321416	711792	1.21269	0.61	Iron
omega_3_epadha_g	1.28104e+06	853596	1.24281e+06	2.52385e+06	1.45597	0.61	Omega-3 (DHA + EPA)
selenium_mg	1.13973e+07	8.04384e+06	3.21416e+07	4.3539e+07	3.99581	0.61	Selenium
vitamin_a_rae	2.33315e+07	1.60754e+07	2.78561e+07	5.11876e+07	1.73284	0.61	Vitamin A
vitamin_b12_mg	3.61052e+06	2.41998e+06	3.74986e+06	7.36038e+06	1.54954	0.61	Vitamin B12
vitamin_d_mg	5.99367e+06	4.02095e+06	1.07139e+07	1.67075e+07	2.66451	0.61	Vitamin D
zinc_mg	189984	139754	535694	725679	3.83312	0.61	Zinc
calcium_mg	2.61046e+07	1.74782e+07	7.49972e+06	3.36043e+07	0.429089	0.62	Calcium
iodine_mg	1.39233e+07	1.41501e+07	6.42833e+06	2.03516e+07	0.454296	0.62	Iodine
iron_mg	396775	259053	321416	718192	1.24074	0.62	Iron
omega_3_epadha_g	1.30204e+06	833760	1.24281e+06	2.54485e+06	1.49061	0.62	Omega-3 (DHA + EPA)
selenium_mg	1.15841e+07	7.86973e+06	3.21416e+07	4.37258e+07	4.08421	0.62	Selenium
vitamin_a_rae	2.3714e+07	1.57398e+07	2.78561e+07	5.15701e+07	1.76979	0.62	Vitamin A
vitamin_b12_mg	3.66971e+06	2.36449e+06	3.74986e+06	7.41957e+06	1.58591	0.62	Vitamin B12
vitamin_d_mg	6.09192e+06	3.92986e+06	1.07139e+07	1.68058e+07	2.72627	0.62	Vitamin D
zinc_mg	193099	137047	535694	728793	3.90883	0.62	Zinc
calcium_mg	2.65256e+07	1.70833e+07	7.49972e+06	3.40253e+07	0.43901	0.63	Calcium
iodine_mg	1.41479e+07	1.39695e+07	6.42833e+06	2.05762e+07	0.460168	0.63	Iodine
iron_mg	403175	253061	321416	724591	1.27011	0.63	Iron
omega_3_epadha_g	1.32304e+06	813923	1.24281e+06	2.56585e+06	1.52694	0.63	Omega-3 (DHA + EPA)
selenium_mg	1.1771e+07	7.69561e+06	3.21416e+07	4.39126e+07	4.17662	0.63	Selenium
vitamin_a_rae	2.40965e+07	1.54042e+07	2.78561e+07	5.19526e+07	1.80835	0.63	Vitamin A
vitamin_b12_mg	3.7289e+06	2.30899e+06	3.74986e+06	7.47876e+06	1.62402	0.63	Vitamin B12
vitamin_d_mg	6.19018e+06	3.83877e+06	1.07139e+07	1.69041e+07	2.79096	0.63	Vitamin D
zinc_mg	196213	134340	535694	731908	3.98759	0.63	Zinc
calcium_mg	2.69466e+07	1.66883e+07	7.49972e+06	3.44464e+07	0.4494	0.64	Calcium
iodine_mg	1.43724e+07	1.3789e+07	6.42833e+06	2.08008e+07	0.466193	0.64	Iodine
iron_mg	409575	247069	321416	730991	1.30092	0.64	Iron
omega_3_epadha_g	1.34404e+06	794087	1.24281e+06	2.58685e+06	1.56508	0.64	Omega-3 (DHA + EPA)
selenium_mg	1.19578e+07	7.52149e+06	3.21416e+07	4.40995e+07	4.27331	0.64	Selenium
vitamin_a_rae	2.4479e+07	1.50685e+07	2.78561e+07	5.23351e+07	1.84863	0.64	Vitamin A
vitamin_b12_mg	3.78809e+06	2.2535e+06	3.74986e+06	7.53794e+06	1.66401	0.64	Vitamin B12
vitamin_d_mg	6.28844e+06	3.74769e+06	1.07139e+07	1.70023e+07	2.8588	0.64	Vitamin D
zinc_mg	199328	131633	535694	735022	4.06959	0.64	Zinc
calcium_mg	2.73677e+07	1.62933e+07	7.49972e+06	3.48674e+07	0.460295	0.65	Calcium
iodine_mg	1.4597e+07	1.36084e+07	6.42833e+06	2.10253e+07	0.472378	0.65	Iodine
iron_mg	415974	241078	321416	737391	1.33325	0.65	Iron
omega_3_epadha_g	1.36504e+06	774251	1.24281e+06	2.60785e+06	1.60518	0.65	Omega-3 (DHA + EPA)
selenium_mg	1.21447e+07	7.34738e+06	3.21416e+07	4.42863e+07	4.37457	0.65	Selenium
vitamin_a_rae	2.48615e+07	1.47329e+07	2.78561e+07	5.27176e+07	1.89074	0.65	Vitamin A
vitamin_b12_mg	3.84727e+06	2.19801e+06	3.74986e+06	7.59713e+06	1.70602	0.65	Vitamin B12
vitamin_d_mg	6.38669e+06	3.6566e+06	1.07139e+07	1.71006e+07	2.93001	0.65	Vitamin D
zinc_mg	202442	128926	535694	738137	4.15504	0.65	Zinc
calcium_mg	2.77887e+07	1.58983e+07	7.49972e+06	3.52884e+07	0.47173	0.66	Calcium
iodine_mg	1.48216e+07	1.34279e+07	6.42833e+06	2.12499e+07	0.47873	0.66	Iodine
iron_mg	422374	235086	321416	743790	1.36723	0.66	Iron
omega_3_epadha_g	1.38604e+06	754415	1.24281e+06	2.62885e+06	1.64738	0.66	Omega-3 (DHA + EPA)
selenium_mg	1.23315e+07	7.17326e+06	3.21416e+07	4.44732e+07	4.48076	0.66	Selenium
vitamin_a_rae	2.5244e+07	1.43973e+07	2.78561e+07	5.31001e+07	1.93481	0.66	Vitamin A
vitamin_b12_mg	3.90646e+06	2.14252e+06	3.74986e+06	7.65632e+06	1.75021	0.66	Vitamin B12
vitamin_d_mg	6.48495e+06	3.56551e+06	1.07139e+07	1.71988e+07	3.00487	0.66	Vitamin D
zinc_mg	205557	126220	535694	741251	4.24414	0.66	Zinc
calcium_mg	2.82098e+07	1.55033e+07	7.49972e+06	3.57095e+07	0.483749	0.67	Calcium
iodine_mg	1.50461e+07	1.32473e+07	6.42833e+06	2.14745e+07	0.485255	0.67	Iodine
iron_mg	428773	229095	321416	750190	1.40299	0.67	Iron
omega_3_epadha_g	1.40704e+06	734578	1.24281e+06	2.64985e+06	1.69187	0.67	Omega-3 (DHA + EPA)
selenium_mg	1.25184e+07	6.99914e+06	3.21416e+07	4.466e+07	4.59222	0.67	Selenium
vitamin_a_rae	2.56264e+07	1.40617e+07	2.78561e+07	5.34825e+07	1.98099	0.67	Vitamin A
vitamin_b12_mg	3.96565e+06	2.08703e+06	3.74986e+06	7.71551e+06	1.79675	0.67	Vitamin B12
vitamin_d_mg	6.58321e+06	3.47442e+06	1.07139e+07	1.72971e+07	3.08364	0.67	Vitamin D
zinc_mg	208671	123513	535694	744366	4.33716	0.67	Zinc
calcium_mg	2.86308e+07	1.51084e+07	7.49972e+06	3.61305e+07	0.496395	0.68	Calcium
iodine_mg	1.52707e+07	1.30668e+07	6.42833e+06	2.1699e+07	0.49196	0.68	Iodine
iron_mg	435173	223103	321416	756589	1.44066	0.68	Iron
omega_3_epadha_g	1.42804e+06	714742	1.24281e+06	2.67085e+06	1.73882	0.68	Omega-3 (DHA + EPA)
selenium_mg	1.27052e+07	6.82503e+06	3.21416e+07	4.48468e+07	4.70938	0.68	Selenium
vitamin_a_rae	2.60089e+07	1.37261e+07	2.78561e+07	5.3865e+07	2.02943	0.68	Vitamin A
vitamin_b12_mg	4.02484e+06	2.03154e+06	3.74986e+06	7.7747e+06	1.84582	0.68	Vitamin B12
vitamin_d_mg	6.68146e+06	3.38333e+06	1.07139e+07	1.73953e+07	3.16666	0.68	Vitamin D
zinc_mg	211786	120806	535694	747480	4.43434	0.68	Zinc
calcium_mg	2.90518e+07	1.47134e+07	7.49972e+06	3.65516e+07	0.509721	0.69	Calcium
iodine_mg	1.54953e+07	1.28862e+07	6.42833e+06	2.19236e+07	0.498853	0.69	Iodine
iron_mg	441573	217111	321416	762989	1.48042	0.69	Iron
omega_3_epadha_g	1.44904e+06	694906	1.24281e+06	2.69185e+06	1.78846	0.69	Omega-3 (DHA + EPA)
selenium_mg	1.2892e+07	6.65091e+06	3.21416e+07	4.50337e+07	4.83267	0.69	Selenium
vitamin_a_rae	2.63914e+07	1.33905e+07	2.78561e+07	5.42475e+07	2.08029	0.69	Vitamin A
vitamin_b12_mg	4.08403e+06	1.97604e+06	3.74986e+06	7.83389e+06	1.89766	0.69	Vitamin B12
vitamin_d_mg	6.77972e+06	3.29224e+06	1.07139e+07	1.74936e+07	3.25428	0.69	Vitamin D
zinc_mg	214900	118099	535694	750595	4.53598	0.69	Zinc
calcium_mg	2.94729e+07	1.43184e+07	7.49972e+06	3.69726e+07	0.523782	0.7	Calcium
iodine_mg	1.57198e+07	1.27057e+07	6.42833e+06	2.21482e+07	0.505942	0.7	Iodine
iron_mg	447972	211120	321416	769389	1.52244	0.7	Iron
omega_3_epadha_g	1.47005e+06	675069	1.24281e+06	2.71286e+06	1.84101	0.7	Omega-3 (DHA + EPA)
selenium_mg	1.30789e+07	6.4768e+06	3.21416e+07	4.52205e+07	4.96258	0.7	Selenium
vitamin_a_rae	2.67739e+07	1.30548e+07	2.78561e+07	5.463e+07	2.13378	0.7	Vitamin A
vitamin_b12_mg	4.14322e+06	1.92055e+06	3.74986e+06	7.89308e+06	1.95249	0.7	Vitamin B12
vitamin_d_mg	6.87798e+06	3.20116e+06	1.07139e+07	1.75919e+07	3.34688	0.7	Vitamin D
zinc_mg	218015	115392	535694	753709	4.64238	0.7	Zinc
calcium_mg	2.98939e+07	1.39234e+07	7.49972e+06	3.73936e+07	0.538641	0.71	Calcium
iodine_mg	1.59444e+07	1.25251e+07	6.42833e+06	2.23727e+07	0.513235	0.71	Iodine
iron_mg	454372	205128	321416	775788	1.5669	0.71	Iron
omega_3_epadha_g	1.49105e+06	655233	1.24281e+06	2.73386e+06	1.89675	0.71	Omega-3 (DHA + EPA)
selenium_mg	1.32657e+07	6.30268e+06	3.21416e+07	4.54074e+07	5.09968	0.71	Selenium
vitamin_a_rae	2.71564e+07	1.27192e+07	2.78561e+07	5.50125e+07	2.19008	0.71	Vitamin A
vitamin_b12_mg	4.20241e+06	1.86506e+06	3.74986e+06	7.95227e+06	2.01058	0.71	Vitamin B12
vitamin_d_mg	6.97623e+06	3.11007e+06	1.07139e+07	1.76901e+07	3.4449	0.71	Vitamin D
zinc_mg	221129	112685	535694	756824	4.7539	0.71	Zinc
calcium_mg	3.0315e+07	1.35284e+07	7.49972e+06	3.78147e+07	0.554367	0.72	Calcium
iodine_mg	1.6169e+07	1.23446e+07	6.42833e+06	2.25973e+07	0.520741	0.72	Iodine
iron_mg	460771	199137	321416	782188	1.61405	0.72	Iron
omega_3_epadha_g	1.51205e+06	635397	1.24281e+06	2.75486e+06	1.95596	0.72	Omega-3 (DHA + EPA)
selenium_mg	1.34526e+07	6.12856e+06	3.21416e+07	4.55942e+07	5.24456	0.72	Selenium
vitamin_a_rae	2.75389e+07	1.23836e+07	2.78561e+07	5.5395e+07	2.24943	0.72	Vitamin A
vitamin_b12_mg	4.2616e+06	1.80957e+06	3.74986e+06	8.01146e+06	2.07224	0.72	Vitamin B12
vitamin_d_mg	7.07449e+06	3.01898e+06	1.07139e+07	1.77884e+07	3.54884	0.72	Vitamin D
zinc_mg	224244	109978	535694	759938	4.8709	0.72	Zinc
calcium_mg	3.0736e+07	1.31335e+07	7.49972e+06	3.82357e+07	0.571039	0.73	Calcium
iodine_mg	1.63935e+07	1.2164e+07	6.42833e+06	2.28219e+07	0.528471	0.73	Iodine
iron_mg	467171	193145	321416	788587	1.66412	0.73	Iron
omega_3_epadha_g	1.53305e+06	615560	1.24281e+06	2.77586e+06	2.01899	0.73	Omega-3 (DHA + EPA)
selenium_mg	1.36394e+07	5.95445e+06	3.21416e+07	4.5781e+07	5.39792	0.73	Selenium
vitamin_a_rae	2.79214e+07	1.2048e+07	2.78561e+07	5.57774e+07	2.31209	0.73	Vitamin A
vitamin_b12_mg	4.32079e+06	1.75408e+06	3.74986e+06	8.07064e+06	2.1378	0.73	Vitamin B12
vitamin_d_mg	7.17275e+06	2.92789e+06	1.07139e+07	1.78866e+07	3.65925	0.73	Vitamin D
zinc_mg	227358	107272	535694	763053	4.99381	0.73	Zinc
calcium_mg	3.11571e+07	1.27385e+07	7.49972e+06	3.86568e+07	0.588745	0.74	Calcium
iodine_mg	1.66181e+07	1.19835e+07	6.42833e+06	2.30464e+07	0.536433	0.74	Iodine
iron_mg	473571	187154	321416	794987	1.71739	0.74	Iron
omega_3_epadha_g	1.55405e+06	595724	1.24281e+06	2.79686e+06	2.08622	0.74	Omega-3 (DHA + EPA)
selenium_mg	1.38262e+07	5.78033e+06	3.21416e+07	4.59679e+07	5.56052	0.74	Selenium
vitamin_a_rae	2.83038e+07	1.17124e+07	2.78561e+07	5.61599e+07	2.37835	0.74	Vitamin A
vitamin_b12_mg	4.37997e+06	1.69859e+06	3.74986e+06	8.12983e+06	2.20764	0.74	Vitamin B12
vitamin_d_mg	7.271e+06	2.8368e+06	1.07139e+07	1.79849e+07	3.77674	0.74	Vitamin D
zinc_mg	230473	104565	535694	766167	5.12309	0.74	Zinc
calcium_mg	3.15781e+07	1.23435e+07	7.49972e+06	3.90778e+07	0.607585	0.75	Calcium
iodine_mg	1.68427e+07	1.18029e+07	6.42833e+06	2.3271e+07	0.544639	0.75	Iodine
iron_mg	479970	181162	321416	801387	1.77419	0.75	Iron
omega_3_epadha_g	1.57505e+06	575888	1.24281e+06	2.81786e+06	2.15808	0.75	Omega-3 (DHA + EPA)
selenium_mg	1.40131e+07	5.60622e+06	3.21416e+07	4.61547e+07	5.73322	0.75	Selenium
vitamin_a_rae	2.86863e+07	1.13768e+07	2.78561e+07	5.65424e+07	2.44851	0.75	Vitamin A
vitamin_b12_mg	4.43916e+06	1.64309e+06	3.74986e+06	8.18902e+06	2.28219	0.75	Vitamin B12
vitamin_d_mg	7.36926e+06	2.74571e+06	1.07139e+07	1.80831e+07	3.90204	0.75	Vitamin D
zinc_mg	233587	101858	535694	769282	5.25923	0.75	Zinc
calcium_mg	3.19991e+07	1.19485e+07	7.49972e+06	3.94989e+07	0.62767	0.76	Calcium
iodine_mg	1.70673e+07	1.16224e+07	6.42833e+06	2.34956e+07	0.5531	0.76	Iodine
iron_mg	486370	175170	321416	807786	1.83488	0.76	Iron
omega_3_epadha_g	1.59605e+06	556051	1.24281e+06	2.83886e+06	2.23506	0.76	Omega-3 (DHA + EPA)
selenium_mg	1.41999e+07	5.4321e+06	3.21416e+07	4.63416e+07	5.91698	0.76	Selenium
vitamin_a_rae	2.90688e+07	1.10411e+07	2.78561e+07	5.69249e+07	2.52294	0.76	Vitamin A
vitamin_b12_mg	4.49835e+06	1.5876e+06	3.74986e+06	8.24821e+06	2.36196	0.76	Vitamin B12
vitamin_d_mg	7.46752e+06	2.65463e+06	1.07139e+07	1.81814e+07	4.03593	0.76	Vitamin D
zinc_mg	236702	99150.9	535694	772396	5.40281	0.76	Zinc
calcium_mg	3.24202e+07	1.15535e+07	7.49972e+06	3.99199e+07	0.649128	0.77	Calcium
iodine_mg	1.72918e+07	1.14418e+07	6.42833e+06	2.37202e+07	0.561828	0.77	Iodine
iron_mg	492769	169179	321416	814186	1.89986	0.77	Iron
omega_3_epadha_g	1.61705e+06	536215	1.24281e+06	2.85986e+06	2.31775	0.77	Omega-3 (DHA + EPA)
selenium_mg	1.43868e+07	5.25798e+06	3.21416e+07	4.65284e+07	6.11292	0.77	Selenium
vitamin_a_rae	2.94513e+07	1.07055e+07	2.78561e+07	5.73074e+07	2.60203	0.77	Vitamin A
vitamin_b12_mg	4.55754e+06	1.53211e+06	3.74986e+06	8.3074e+06	2.44751	0.77	Vitamin B12
vitamin_d_mg	7.56578e+06	2.56354e+06	1.07139e+07	1.82797e+07	4.17933	0.77	Vitamin D
zinc_mg	239816	96444.1	535694	775511	5.55445	0.77	Zinc
calcium_mg	3.28412e+07	1.11585e+07	7.49972e+06	4.03409e+07	0.672105	0.78	Calcium
iodine_mg	1.75164e+07	1.12613e+07	6.42833e+06	2.39447e+07	0.570836	0.78	Iodine
iron_mg	499169	163187	321416	820585	1.96962	0.78	Iron
omega_3_epadha_g	1.63805e+06	516379	1.24281e+06	2.88086e+06	2.40678	0.78	Omega-3 (DHA + EPA)
selenium_mg	1.45736e+07	5.08387e+06	3.21416e+07	4.67152e+07	6.32228	0.78	Selenium
vitamin_a_rae	2.98338e+07	1.03699e+07	2.78561e+07	5.76899e+07	2.68624	0.78	Vitamin A
vitamin_b12_mg	4.61673e+06	1.47662e+06	3.74986e+06	8.36659e+06	2.53949	0.78	Vitamin B12
vitamin_d_mg	7.66403e+06	2.47245e+06	1.07139e+07	1.83779e+07	4.33331	0.78	Vitamin D
zinc_mg	242931	93737.2	535694	778625	5.71485	0.78	Zinc
calcium_mg	3.32623e+07	1.07636e+07	7.49972e+06	4.0762e+07	0.696769	0.79	Calcium
iodine_mg	1.7741e+07	1.10807e+07	6.42833e+06	2.41693e+07	0.580137	0.79	Iodine
iron_mg	505569	157196	321416	826985	2.04469	0.79	Iron
omega_3_epadha_g	1.65905e+06	496542	1.24281e+06	2.90186e+06	2.50293	0.79	Omega-3 (DHA + EPA)
selenium_mg	1.47604e+07	4.90975e+06	3.21416e+07	4.69021e+07	6.54649	0.79	Selenium
vitamin_a_rae	3.02163e+07	1.00343e+07	2.78561e+07	5.80724e+07	2.77609	0.79	Vitamin A
vitamin_b12_mg	4.67592e+06	1.42113e+06	3.74986e+06	8.42578e+06	2.63865	0.79	Vitamin B12
vitamin_d_mg	7.76229e+06	2.38136e+06	1.07139e+07	1.84762e+07	4.49906	0.79	Vitamin D
zinc_mg	246045	91030.3	535694	781740	5.88479	0.79	Zinc
calcium_mg	3.36833e+07	1.03686e+07	7.49972e+06	4.1183e+07	0.723311	0.8	Calcium
iodine_mg	1.79655e+07	1.09001e+07	6.42833e+06	2.43939e+07	0.589747	0.8	Iodine
iron_mg	511968	151204	321416	833385	2.12571	0.8	Iron
omega_3_epadha_g	1.68005e+06	476706	1.24281e+06	2.92286e+06	2.60708	0.8	Omega-3 (DHA + EPA)
selenium_mg	1.49473e+07	4.73563e+06	3.21416e+07	4.70889e+07	6.78719	0.8	Selenium
vitamin_a_rae	3.05987e+07	9.69868e+06	2.78561e+07	5.84548e+07	2.87215	0.8	Vitamin A
vitamin_b12_mg	4.73511e+06	1.36564e+06	3.74986e+06	8.48497e+06	2.74587	0.8	Vitamin B12
vitamin_d_mg	7.86055e+06	2.29027e+06	1.07139e+07	1.85744e+07	4.67799	0.8	Vitamin D
zinc_mg	249160	88323.5	535694	784854	6.06514	0.8	Zinc
calcium_mg	3.41043e+07	9.97361e+06	7.49972e+06	4.16041e+07	0.751956	0.81	Calcium
iodine_mg	1.81901e+07	1.07196e+07	6.42833e+06	2.46184e+07	0.59968	0.81	Iodine
iron_mg	518368	145212	321416	839784	2.21342	0.81	Iron
omega_3_epadha_g	1.70105e+06	456870	1.24281e+06	2.94386e+06	2.72027	0.81	Omega-3 (DHA + EPA)
selenium_mg	1.51341e+07	4.56152e+06	3.21416e+07	4.72758e+07	7.04626	0.81	Selenium
vitamin_a_rae	3.09812e+07	9.36306e+06	2.78561e+07	5.88373e+07	2.97511	0.81	Vitamin A
vitamin_b12_mg	4.7943e+06	1.31014e+06	3.74986e+06	8.54415e+06	2.86217	0.81	Vitamin B12
vitamin_d_mg	7.9588e+06	2.19918e+06	1.07139e+07	1.86727e+07	4.87175	0.81	Vitamin D
zinc_mg	252274	85616.6	535694	787969	6.25689	0.81	Zinc
calcium_mg	3.45254e+07	9.57863e+06	7.49972e+06	4.20251e+07	0.782964	0.82	Calcium
iodine_mg	1.84147e+07	1.0539e+07	6.42833e+06	2.4843e+07	0.609954	0.82	Iodine
iron_mg	524767	139221	321416	846184	2.30868	0.82	Iron
omega_3_epadha_g	1.72205e+06	437034	1.24281e+06	2.96486e+06	2.84374	0.82	Omega-3 (DHA + EPA)
selenium_mg	1.5321e+07	4.3874e+06	3.21416e+07	4.74626e+07	7.32589	0.82	Selenium
vitamin_a_rae	3.13637e+07	9.02744e+06	2.78561e+07	5.92198e+07	3.08571	0.82	Vitamin A
vitamin_b12_mg	4.85349e+06	1.25465e+06	3.74986e+06	8.60334e+06	2.98876	0.82	Vitamin B12
vitamin_d_mg	8.05706e+06	2.1081e+06	1.07139e+07	1.87709e+07	5.08225	0.82	Vitamin D
zinc_mg	255389	82909.7	535694	791083	6.46117	0.82	Zinc
calcium_mg	3.49464e+07	9.18365e+06	7.49972e+06	4.24461e+07	0.816638	0.83	Calcium
iodine_mg	1.86392e+07	1.03585e+07	6.42833e+06	2.50676e+07	0.620585	0.83	Iodine
iron_mg	531167	133229	321416	852583	2.41251	0.83	Iron
omega_3_epadha_g	1.74305e+06	417197	1.24281e+06	2.98586e+06	2.97895	0.83	Omega-3 (DHA + EPA)
selenium_mg	1.55078e+07	4.21329e+06	3.21416e+07	4.76495e+07	7.62864	0.83	Selenium
vitamin_a_rae	3.17462e+07	8.69183e+06	2.78561e+07	5.96023e+07	3.20486	0.83	Vitamin A
vitamin_b12_mg	4.91267e+06	1.19916e+06	3.74986e+06	8.66253e+06	3.12707	0.83	Vitamin B12
vitamin_d_mg	8.15532e+06	2.01701e+06	1.07139e+07	1.88692e+07	5.31177	0.83	Vitamin D
zinc_mg	258503	80202.9	535694	794198	6.67924	0.83	Zinc
calcium_mg	3.53675e+07	8.78866e+06	7.49972e+06	4.28672e+07	0.85334	0.84	Calcium
iodine_mg	1.88638e+07	1.01779e+07	6.42833e+06	2.52921e+07	0.631594	0.84	Iodine
iron_mg	537567	127238	321416	858983	2.52611	0.84	Iron
omega_3_epadha_g	1.76405e+06	397361	1.24281e+06	3.00686e+06	3.12766	0.84	Omega-3 (DHA + EPA)
selenium_mg	1.56947e+07	4.03917e+06	3.21416e+07	4.78363e+07	7.95749	0.84	Selenium
vitamin_a_rae	3.21287e+07	8.35621e+06	2.78561e+07	5.99848e+07	3.33358	0.84	Vitamin A
vitamin_b12_mg	4.97186e+06	1.14367e+06	3.74986e+06	8.72172e+06	3.2788	0.84	Vitamin B12
vitamin_d_mg	8.25357e+06	1.92592e+06	1.07139e+07	1.89675e+07	5.563	0.84	Vitamin D
zinc_mg	261618	77496	535694	797312	6.91254	0.84	Zinc
calcium_mg	3.57885e+07	8.39368e+06	7.49972e+06	4.32882e+07	0.893495	0.85	Calcium
iodine_mg	1.90884e+07	9.99739e+06	6.42833e+06	2.55167e+07	0.643001	0.85	Iodine
iron_mg	543966	121246	321416	865383	2.65095	0.85	Iron
omega_3_epadha_g	1.78505e+06	377525	1.24281e+06	3.02787e+06	3.292	0.85	Omega-3 (DHA + EPA)
selenium_mg	1.58815e+07	3.86505e+06	3.21416e+07	4.80231e+07	8.31596	0.85	Selenium
vitamin_a_rae	3.25112e+07	8.02059e+06	2.78561e+07	6.03673e+07	3.47307	0.85	Vitamin A
vitamin_b12_mg	5.03105e+06	1.08818e+06	3.74986e+06	8.78091e+06	3.446	0.85	Vitamin B12
vitamin_d_mg	8.35183e+06	1.83483e+06	1.07139e+07	1.90657e+07	5.83917	0.85	Vitamin D
zinc_mg	264732	74789.2	535694	800427	7.16272	0.85	Zinc
calcium_mg	3.62095e+07	7.9987e+06	7.49972e+06	4.37093e+07	0.937617	0.86	Calcium
iodine_mg	1.93129e+07	9.81684e+06	6.42833e+06	2.57413e+07	0.654827	0.86	Iodine
iron_mg	550366	115254	321416	871782	2.78876	0.86	Iron
omega_3_epadha_g	1.80606e+06	357688	1.24281e+06	3.04887e+06	3.47456	0.86	Omega-3 (DHA + EPA)
selenium_mg	1.60683e+07	3.69094e+06	3.21416e+07	4.821e+07	8.70826	0.86	Selenium
vitamin_a_rae	3.28937e+07	7.68498e+06	2.78561e+07	6.07497e+07	3.62475	0.86	Vitamin A
vitamin_b12_mg	5.09024e+06	1.03269e+06	3.74986e+06	8.8401e+06	3.63117	0.86	Vitamin B12
vitamin_d_mg	8.45009e+06	1.74374e+06	1.07139e+07	1.9164e+07	6.14419	0.86	Vitamin D
zinc_mg	267847	72082.3	535694	803541	7.4317	0.86	Zinc
calcium_mg	3.66306e+07	7.60372e+06	7.49972e+06	4.41303e+07	0.986322	0.87	Calcium
iodine_mg	1.95375e+07	9.63628e+06	6.42833e+06	2.59658e+07	0.667096	0.87	Iodine
iron_mg	556765	109263	321416	878182	2.94168	0.87	Iron
omega_3_epadha_g	1.82706e+06	337852	1.24281e+06	3.06987e+06	3.67856	0.87	Omega-3 (DHA + EPA)
selenium_mg	1.62552e+07	3.51682e+06	3.21416e+07	4.83968e+07	9.1394	0.87	Selenium
vitamin_a_rae	3.32761e+07	7.34936e+06	2.78561e+07	6.11322e+07	3.79027	0.87	Vitamin A
vitamin_b12_mg	5.14943e+06	977194	3.74986e+06	8.89929e+06	3.83737	0.87	Vitamin B12
vitamin_d_mg	8.54834e+06	1.65265e+06	1.07139e+07	1.92622e+07	6.48283	0.87	Vitamin D
zinc_mg	270961	69375.4	535694	806656	7.72167	0.87	Zinc
calcium_mg	3.70516e+07	7.20874e+06	7.49972e+06	4.45513e+07	1.04036	0.88	Calcium
iodine_mg	1.97621e+07	9.45573e+06	6.42833e+06	2.61904e+07	0.679834	0.88	Iodine
iron_mg	563165	103271	321416	884581	3.11235	0.88	Iron
omega_3_epadha_g	1.84806e+06	318016	1.24281e+06	3.09087e+06	3.90802	0.88	Omega-3 (DHA + EPA)
selenium_mg	1.6442e+07	3.3427e+06	3.21416e+07	4.85837e+07	9.61546	0.88	Selenium
vitamin_a_rae	3.36586e+07	7.01375e+06	2.78561e+07	6.15147e+07	3.97164	0.88	Vitamin A
vitamin_b12_mg	5.20862e+06	921703	3.74986e+06	8.95848e+06	4.0684	0.88	Vitamin B12
vitamin_d_mg	8.6466e+06	1.56157e+06	1.07139e+07	1.93605e+07	6.86099	0.88	Vitamin D
zinc_mg	274076	66668.6	535694	809770	8.03518	0.88	Zinc
calcium_mg	3.74727e+07	6.81376e+06	7.49972e+06	4.49724e+07	1.10067	0.89	Calcium
iodine_mg	1.99867e+07	9.27518e+06	6.42833e+06	2.6415e+07	0.693068	0.89	Iodine
iron_mg	569565	97279.5	321416	890981	3.30405	0.89	Iron
omega_3_epadha_g	1.86906e+06	298179	1.24281e+06	3.11187e+06	4.168	0.89	Omega-3 (DHA + EPA)
selenium_mg	1.66289e+07	3.16859e+06	3.21416e+07	4.87705e+07	10.1438	0.89	Selenium
vitamin_a_rae	3.40411e+07	6.67813e+06	2.78561e+07	6.18972e+07	4.17124	0.89	Vitamin A
vitamin_b12_mg	5.26781e+06	866211	3.74986e+06	9.01767e+06	4.32904	0.89	Vitamin B12
vitamin_d_mg	8.74486e+06	1.47048e+06	1.07139e+07	1.94587e+07	7.28599	0.89	Vitamin D
zinc_mg	277190	63961.7	535694	812885	8.37523	0.89	Zinc
calcium_mg	3.78937e+07	6.41878e+06	7.49972e+06	4.53934e+07	1.1684	0.9	Calcium
iodine_mg	2.02112e+07	9.09463e+06	6.42833e+06	2.66396e+07	0.706827	0.9	Iodine
iron_mg	575964	91287.9	321416	897381	3.52091	0.9	Iron
omega_3_epadha_g	1.89006e+06	278343	1.24281e+06	3.13287e+06	4.46503	0.9	Omega-3 (DHA + EPA)
selenium_mg	1.68157e+07	2.99447e+06	3.21416e+07	4.89573e+07	10.7337	0.9	Selenium
vitamin_a_rae	3.44236e+07	6.34251e+06	2.78561e+07	6.22797e+07	4.39196	0.9	Vitamin A
vitamin_b12_mg	5.327e+06	810719	3.74986e+06	9.07685e+06	4.62535	0.9	Vitamin B12
vitamin_d_mg	8.84311e+06	1.37939e+06	1.07139e+07	1.9557e+07	7.76712	0.9	Vitamin D
zinc_mg	280305	61254.8	535694	815999	8.74533	0.9	Zinc
calcium_mg	3.83148e+07	6.0238e+06	7.49972e+06	4.58145e+07	1.24501	0.91	Calcium
iodine_mg	2.04358e+07	8.91407e+06	6.42833e+06	2.68641e+07	0.721144	0.91	Iodine
iron_mg	582364	85296.4	321416	903780	3.76823	0.91	Iron
omega_3_epadha_g	1.91106e+06	258507	1.24281e+06	3.15387e+06	4.80765	0.91	Omega-3 (DHA + EPA)
selenium_mg	1.70025e+07	2.82036e+06	3.21416e+07	4.91442e+07	11.3963	0.91	Selenium
vitamin_a_rae	3.48061e+07	6.0069e+06	2.78561e+07	6.26622e+07	4.63735	0.91	Vitamin A
vitamin_b12_mg	5.38618e+06	755228	3.74986e+06	9.13604e+06	4.9652	0.91	Vitamin B12
vitamin_d_mg	8.94137e+06	1.2883e+06	1.07139e+07	1.96553e+07	8.31629	0.91	Vitamin D
zinc_mg	283419	58548	535694	819114	9.14966	0.91	Zinc
calcium_mg	3.87358e+07	5.62882e+06	7.49972e+06	4.62355e+07	1.33238	0.92	Calcium
iodine_mg	2.06604e+07	8.73352e+06	6.42833e+06	2.70887e+07	0.736052	0.92	Iodine
iron_mg	588763	79304.8	321416	910180	4.05293	0.92	Iron
omega_3_epadha_g	1.93206e+06	238670	1.24281e+06	3.17487e+06	5.20722	0.92	Omega-3 (DHA + EPA)
selenium_mg	1.71894e+07	2.64624e+06	3.21416e+07	4.9331e+07	12.1462	0.92	Selenium
vitamin_a_rae	3.51886e+07	5.67128e+06	2.78561e+07	6.30446e+07	4.91178	0.92	Vitamin A
vitamin_b12_mg	5.44537e+06	699736	3.74986e+06	9.19523e+06	5.35896	0.92	Vitamin B12
vitamin_d_mg	9.03963e+06	1.19721e+06	1.07139e+07	1.97535e+07	8.94902	0.92	Vitamin D
zinc_mg	286534	55841.1	535694	822228	9.59318	0.92	Zinc
calcium_mg	3.91568e+07	5.23384e+06	7.49972e+06	4.66566e+07	1.43293	0.93	Calcium
iodine_mg	2.08849e+07	8.55297e+06	6.42833e+06	2.73133e+07	0.75159	0.93	Iodine
iron_mg	595163	73313.2	321416	916580	4.38416	0.93	Iron
omega_3_epadha_g	1.95306e+06	218834	1.24281e+06	3.19587e+06	5.67923	0.93	Omega-3 (DHA + EPA)
selenium_mg	1.73762e+07	2.47212e+06	3.21416e+07	4.95179e+07	13.0016	0.93	Selenium
vitamin_a_rae	3.5571e+07	5.33566e+06	2.78561e+07	6.34271e+07	5.22074	0.93	Vitamin A
vitamin_b12_mg	5.50456e+06	644244	3.74986e+06	9.25442e+06	5.82055	0.93	Vitamin B12
vitamin_d_mg	9.13788e+06	1.10612e+06	1.07139e+07	1.98518e+07	9.68597	0.93	Vitamin D
zinc_mg	289648	53134.3	535694	825343	10.0819	0.93	Zinc
calcium_mg	3.95779e+07	4.83886e+06	7.49972e+06	4.70776e+07	1.54989	0.94	Calcium
iodine_mg	2.11095e+07	8.37242e+06	6.42833e+06	2.75378e+07	0.767799	0.94	Iodine
iron_mg	601563	67321.6	321416	922979	4.77435	0.94	Iron
omega_3_epadha_g	1.97406e+06	198998	1.24281e+06	3.21687e+06	6.24535	0.94	Omega-3 (DHA + EPA)
selenium_mg	1.75631e+07	2.29801e+06	3.21416e+07	4.97047e+07	13.9867	0.94	Selenium
vitamin_a_rae	3.59535e+07	5.00005e+06	2.78561e+07	6.38096e+07	5.57116	0.94	Vitamin A
vitamin_b12_mg	5.56375e+06	588753	3.74986e+06	9.31361e+06	6.36916	0.94	Vitamin B12
vitamin_d_mg	9.23614e+06	1.01504e+06	1.07139e+07	1.995e+07	10.5552	0.94	Vitamin D
zinc_mg	292763	50427.4	535694	828457	10.6231	0.94	Zinc
calcium_mg	3.99989e+07	4.44388e+06	7.49972e+06	4.74986e+07	1.68765	0.95	Calcium
iodine_mg	2.13341e+07	8.19186e+06	6.42833e+06	2.77624e+07	0.784721	0.95	Iodine
iron_mg	607962	61330	321416	929379	5.24077	0.95	Iron
omega_3_epadha_g	1.99506e+06	179161	1.24281e+06	3.23787e+06	6.93682	0.95	Omega-3 (DHA + EPA)
selenium_mg	1.77499e+07	2.12389e+06	3.21416e+07	4.98915e+07	15.1334	0.95	Selenium
vitamin_a_rae	3.6336e+07	4.66443e+06	2.78561e+07	6.41921e+07	5.97202	0.95	Vitamin A
vitamin_b12_mg	5.62294e+06	533261	3.74986e+06	9.3728e+06	7.03194	0.95	Vitamin B12
vitamin_d_mg	9.3344e+06	923948	1.07139e+07	2.00483e+07	11.5958	0.95	Vitamin D
zinc_mg	295877	47720.5	535694	831572	11.2257	0.95	Zinc
calcium_mg	4.042e+07	4.0489e+06	7.49972e+06	4.79197e+07	1.85229	0.96	Calcium
iodine_mg	2.15586e+07	8.01131e+06	6.42833e+06	2.7987e+07	0.802407	0.96	Iodine
iron_mg	614362	55338.4	321416	935778	5.8082	0.96	Iron
omega_3_epadha_g	2.01606e+06	159325	1.24281e+06	3.25887e+06	7.80046	0.96	Omega-3 (DHA + EPA)
selenium_mg	1.79367e+07	1.94978e+06	3.21416e+07	5.00784e+07	16.4848	0.96	Selenium
vitamin_a_rae	3.67185e+07	4.32882e+06	2.78561e+07	6.45746e+07	6.43504	0.96	Vitamin A
vitamin_b12_mg	5.68213e+06	477769	3.74986e+06	9.43199e+06	7.84868	0.96	Vitamin B12
vitamin_d_mg	9.43265e+06	832859	1.07139e+07	2.01465e+07	12.864	0.96	Vitamin D
zinc_mg	298992	45013.7	535694	834686	11.9007	0.96	Zinc
calcium_mg	4.0841e+07	3.65392e+06	7.49972e+06	4.83407e+07	2.05251	0.97	Calcium
iodine_mg	2.17832e+07	7.83076e+06	6.42833e+06	2.82115e+07	0.820907	0.97	Iodine
iron_mg	620761	49346.8	321416	942178	6.51342	0.97	Iron
omega_3_epadha_g	2.03706e+06	139489	1.24281e+06	3.27987e+06	8.90974	0.97	Omega-3 (DHA + EPA)
selenium_mg	1.81236e+07	1.77566e+06	3.21416e+07	5.02652e+07	18.1012	0.97	Selenium
vitamin_a_rae	3.7101e+07	3.9932e+06	2.78561e+07	6.49571e+07	6.97588	0.97	Vitamin A
vitamin_b12_mg	5.74132e+06	422278	3.74986e+06	9.49118e+06	8.88008	0.97	Vitamin B12
vitamin_d_mg	9.53091e+06	741771	1.07139e+07	2.02448e+07	14.4437	0.97	Vitamin D
zinc_mg	302106	42306.8	535694	837801	12.6621	0.97	Zinc
calcium_mg	4.1262e+07	3.25894e+06	7.49972e+06	4.87618e+07	2.30128	0.98	Calcium
iodine_mg	2.20078e+07	7.65021e+06	6.42833e+06	2.84361e+07	0.840282	0.98	Iodine
iron_mg	627161	43355.2	321416	948578	7.41357	0.98	Iron
omega_3_epadha_g	2.05806e+06	119653	1.24281e+06	3.30087e+06	10.3868	0.98	Omega-3 (DHA + EPA)
selenium_mg	1.83104e+07	1.60154e+06	3.21416e+07	5.04521e+07	20.0692	0.98	Selenium
vitamin_a_rae	3.74835e+07	3.65758e+06	2.78561e+07	6.53396e+07	7.61598	0.98	Vitamin A
vitamin_b12_mg	5.80051e+06	366786	3.74986e+06	9.55037e+06	10.2236	0.98	Vitamin B12
vitamin_d_mg	9.62917e+06	650682	1.07139e+07	2.0343e+07	16.4656	0.98	Vitamin D
zinc_mg	305221	39599.9	535694	840915	13.5277	0.98	Zinc
calcium_mg	4.16831e+07	2.86396e+06	7.49972e+06	4.91828e+07	2.61866	0.99	Calcium
iodine_mg	2.22323e+07	7.46965e+06	6.42833e+06	2.86607e+07	0.860593	0.99	Iodine
iron_mg	633561	37363.6	321416	954977	8.6024	0.99	Iron
omega_3_epadha_g	2.07906e+06	99816.3	1.24281e+06	3.32187e+06	12.451	0.99	Omega-3 (DHA + EPA)
selenium_mg	1.84973e+07	1.42743e+06	3.21416e+07	5.06389e+07	22.5172	0.99	Selenium
vitamin_a_rae	3.78659e+07	3.32197e+06	2.78561e+07	6.5722e+07	8.38542	0.99	Vitamin A
vitamin_b12_mg	5.8597e+06	311294	3.74986e+06	9.60955e+06	12.046	0.99	Vitamin B12
vitamin_d_mg	9.72743e+06	559594	1.07139e+07	2.04413e+07	19.1458	0.99	Vitamin D
zinc_mg	308335	36893.1	535694	844030	14.5202	0.99	Zinc
calcium_mg	4.21041e+07	2.46897e+06	7.49972e+06	4.96038e+07	3.03758	1	Calcium
iodine_mg	2.24569e+07	7.2891e+06	6.42833e+06	2.88852e+07	0.88191	1	Iodine
iron_mg	639960	31372	321416	961377	10.2453	1	Iron
omega_3_epadha_g	2.10006e+06	79979.9	1.24281e+06	3.34287e+06	15.539	1	Omega-3 (DHA + EPA)
selenium_mg	1.86841e+07	1.25331e+06	3.21416e+07	5.08258e+07	25.6454	1	Selenium
vitamin_a_rae	3.82484e+07	2.98635e+06	2.78561e+07	6.61045e+07	9.3278	1	Vitamin A
vitamin_b12_mg	5.91888e+06	255802	3.74986e+06	9.66874e+06	14.6592	1	Vitamin B12
vitamin_d_mg	9.82568e+06	468506	1.07139e+07	2.05396e+07	22.8682	1	Vitamin D
zinc_mg	311450	34186.2	535694	847144	15.6699	1	Zinc

## Sheet: source_data_Figure_4b
frac	species	var	value	var_lab
0	Blue whiting	fo_missing	0	Fish oil replacement
0	Blue whiting	new_trimmings	0	New trimmings
0	Blue whiting	value	0	Seafood from edible feed
0.1	Blue whiting	fo_missing	790.449	Fish oil replacement
0.1	Blue whiting	new_trimmings	5977.35	New trimmings
0.1	Blue whiting	value	3984.9	Seafood from edible feed
0.2	Blue whiting	fo_missing	1580.9	Fish oil replacement
0.2	Blue whiting	new_trimmings	11954.7	New trimmings
0.2	Blue whiting	value	7969.8	Seafood from edible feed
0.3	Blue whiting	fo_missing	2371.35	Fish oil replacement
0.3	Blue whiting	new_trimmings	17932.1	New trimmings
0.3	Blue whiting	value	11954.7	Seafood from edible feed
0.4	Blue whiting	fo_missing	3161.8	Fish oil replacement
0.4	Blue whiting	new_trimmings	23909.4	New trimmings
0.4	Blue whiting	value	15939.6	Seafood from edible feed
0.5	Blue whiting	fo_missing	3952.24	Fish oil replacement
0.5	Blue whiting	new_trimmings	29886.8	New trimmings
0.5	Blue whiting	value	19924.5	Seafood from edible feed
0.6	Blue whiting	fo_missing	4742.69	Fish oil replacement
0.6	Blue whiting	new_trimmings	35864.1	New trimmings
0.6	Blue whiting	value	23909.4	Seafood from edible feed
0.7	Blue whiting	fo_missing	5533.14	Fish oil replacement
0.7	Blue whiting	new_trimmings	41841.5	New trimmings
0.7	Blue whiting	value	27894.3	Seafood from edible feed
0.8	Blue whiting	fo_missing	6323.59	Fish oil replacement
0.8	Blue whiting	new_trimmings	47818.8	New trimmings
0.8	Blue whiting	value	31879.2	Seafood from edible feed
0.9	Blue whiting	fo_missing	7114.04	Fish oil replacement
0.9	Blue whiting	new_trimmings	53796.2	New trimmings
0.9	Blue whiting	value	35864.1	Seafood from edible feed
1	Blue whiting	fo_missing	7904.49	Fish oil replacement
1	Blue whiting	new_trimmings	59773.5	New trimmings
1	Blue whiting	value	39849	Seafood from edible feed
0	Herring	fo_missing	0	Fish oil replacement
0	Herring	new_trimmings	0	New trimmings
0	Herring	value	0	Seafood from edible feed
0.1	Herring	fo_missing	2055.17	Fish oil replacement
0.1	Herring	new_trimmings	10101.7	New trimmings
0.1	Herring	value	15800.1	Seafood from edible feed
0.2	Herring	fo_missing	4110.33	Fish oil replacement
0.2	Herring	new_trimmings	20203.5	New trimmings
0.2	Herring	value	31600.3	Seafood from edible feed
0.3	Herring	fo_missing	6165.5	Fish oil replacement
0.3	Herring	new_trimmings	30305.2	New trimmings
0.3	Herring	value	47400.4	Seafood from edible feed
0.4	Herring	fo_missing	8220.67	Fish oil replacement
0.4	Herring	new_trimmings	40406.9	New trimmings
0.4	Herring	value	63200.5	Seafood from edible feed
0.5	Herring	fo_missing	10275.8	Fish oil replacement
0.5	Herring	new_trimmings	50508.6	New trimmings
0.5	Herring	value	79000.7	Seafood from edible feed
0.6	Herring	fo_missing	12331	Fish oil replacement
0.6	Herring	new_trimmings	60610.4	New trimmings
0.6	Herring	value	94800.8	Seafood from edible feed
0.7	Herring	fo_missing	14386.2	Fish oil replacement
0.7	Herring	new_trimmings	70712.1	New trimmings
0.7	Herring	value	110601	Seafood from edible feed
0.8	Herring	fo_missing	16441.3	Fish oil replacement
0.8	Herring	new_trimmings	80813.8	New trimmings
0.8	Herring	value	126401	Seafood from edible feed
0.9	Herring	fo_missing	18496.5	Fish oil replacement
0.9	Herring	new_trimmings	90915.5	New trimmings
0.9	Herring	value	142201	Seafood from edible feed
1	Herring	fo_missing	20551.7	Fish oil replacement
1	Herring	new_trimmings	101017	New trimmings
1	Herring	value	158001	Seafood from edible feed
0	Mackerel	fo_missing	0	Fish oil replacement
0	Mackerel	new_trimmings	0	New trimmings
0	Mackerel	value	0	Seafood from edible feed
0.1	Mackerel	fo_missing	750.927	Fish oil replacement
0.1	Mackerel	new_trimmings	4732.07	New trimmings
0.1	Mackerel	value	4732.07	Seafood from edible feed
0.2	Mackerel	fo_missing	1501.85	Fish oil replacement
0.2	Mackerel	new_trimmings	9464.14	New trimmings
0.2	Mackerel	value	9464.14	Seafood from edible feed
0.3	Mackerel	fo_missing	2252.78	Fish oil replacement
0.3	Mackerel	new_trimmings	14196.2	New trimmings
0.3	Mackerel	value	14196.2	Seafood from edible feed
0.4	Mackerel	fo_missing	3003.71	Fish oil replacement
0.4	Mackerel	new_trimmings	18928.3	New trimmings
0.4	Mackerel	value	18928.3	Seafood from edible feed
0.5	Mackerel	fo_missing	3754.63	Fish oil replacement
0.5	Mackerel	new_trimmings	23660.4	New trimmings
0.5	Mackerel	value	23660.4	Seafood from edible feed
0.6	Mackerel	fo_missing	4505.56	Fish oil replacement
0.6	Mackerel	new_trimmings	28392.4	New trimmings
0.6	Mackerel	value	28392.4	Seafood from edible feed
0.7	Mackerel	fo_missing	5256.49	Fish oil replacement
0.7	Mackerel	new_trimmings	33124.5	New trimmings
0.7	Mackerel	value	33124.5	Seafood from edible feed
0.8	Mackerel	fo_missing	6007.41	Fish oil replacement
0.8	Mackerel	new_trimmings	37856.6	New trimmings
0.8	Mackerel	value	37856.6	Seafood from edible feed
0.9	Mackerel	fo_missing	6758.34	Fish oil replacement
0.9	Mackerel	new_trimmings	42588.6	New trimmings
0.9	Mackerel	value	42588.6	Seafood from edible feed
1	Mackerel	fo_missing	7509.27	Fish oil replacement
1	Mackerel	new_trimmings	47320.7	New trimmings
1	Mackerel	value	47320.7	Seafood from edible feed
0	Pacific anchoveta	fo_missing	0	Fish oil replacement
0	Pacific anchoveta	new_trimmings	0	New trimmings
0	Pacific anchoveta	value	0	Seafood from edible feed
0.1	Pacific anchoveta	fo_missing	829.971	Fish oil replacement
0.1	Pacific anchoveta	new_trimmings	3974.94	New trimmings
0.1	Pacific anchoveta	value	6485.43	Seafood from edible feed
0.2	Pacific anchoveta	fo_missing	1659.94	Fish oil replacement
0.2	Pacific anchoveta	new_trimmings	7949.88	New trimmings
0.2	Pacific anchoveta	value	12970.9	Seafood from edible feed
0.3	Pacific anchoveta	fo_missing	2489.91	Fish oil replacement
0.3	Pacific anchoveta	new_trimmings	11924.8	New trimmings
0.3	Pacific anchoveta	value	19456.3	Seafood from edible feed
0.4	Pacific anchoveta	fo_missing	3319.89	Fish oil replacement
0.4	Pacific anchoveta	new_trimmings	15899.8	New trimmings
0.4	Pacific anchoveta	value	25941.7	Seafood from edible feed
0.5	Pacific anchoveta	fo_missing	4149.86	Fish oil replacement
0.5	Pacific anchoveta	new_trimmings	19874.7	New trimmings
0.5	Pacific anchoveta	value	32427.1	Seafood from edible feed
0.6	Pacific anchoveta	fo_missing	4979.83	Fish oil replacement
0.6	Pacific anchoveta	new_trimmings	23849.6	New trimmings
0.6	Pacific anchoveta	value	38912.6	Seafood from edible feed
0.7	Pacific anchoveta	fo_missing	5809.8	Fish oil replacement
0.7	Pacific anchoveta	new_trimmings	27824.6	New trimmings
0.7	Pacific anchoveta	value	45398	Seafood from edible feed
0.8	Pacific anchoveta	fo_missing	6639.77	Fish oil replacement
0.8	Pacific anchoveta	new_trimmings	31799.5	New trimmings
0.8	Pacific anchoveta	value	51883.4	Seafood from edible feed
0.9	Pacific anchoveta	fo_missing	7469.74	Fish oil replacement
0.9	Pacific anchoveta	new_trimmings	35774.5	New trimmings
0.9	Pacific anchoveta	value	58368.8	Seafood from edible feed
1	Pacific anchoveta	fo_missing	8299.71	Fish oil replacement
1	Pacific anchoveta	new_trimmings	39749.4	New trimmings
1	Pacific anchoveta	value	64854.3	Seafood from edible feed
0	Peruvian anchoveta	fo_missing	0	Fish oil replacement
0	Peruvian anchoveta	new_trimmings	0	New trimmings
0	Peruvian anchoveta	value	0	Seafood from edible feed
0.1	Peruvian anchoveta	fo_missing	4742.69	Fish oil replacement
0.1	Peruvian anchoveta	new_trimmings	22713.9	New trimmings
0.1	Peruvian anchoveta	value	37059.6	Seafood from edible feed
0.2	Peruvian anchoveta	fo_missing	9485.39	Fish oil replacement
0.2	Peruvian anchoveta	new_trimmings	45427.9	New trimmings
0.2	Peruvian anchoveta	value	74119.2	Seafood from edible feed
0.3	Peruvian anchoveta	fo_missing	14228.1	Fish oil replacement
0.3	Peruvian anchoveta	new_trimmings	68141.8	New trimmings
0.3	Peruvian anchoveta	value	111179	Seafood from edible feed
0.4	Peruvian anchoveta	fo_missing	18970.8	Fish oil replacement
0.4	Peruvian anchoveta	new_trimmings	90855.8	New trimmings
0.4	Peruvian anchoveta	value	148238	Seafood from edible feed
0.5	Peruvian anchoveta	fo_missing	23713.5	Fish oil replacement
0.5	Peruvian anchoveta	new_trimmings	113570	New trimmings
0.5	Peruvian anchoveta	value	185298	Seafood from edible feed
0.6	Peruvian anchoveta	fo_missing	28456.2	Fish oil replacement
0.6	Peruvian anchoveta	new_trimmings	136284	New trimmings
0.6	Peruvian anchoveta	value	222358	Seafood from edible feed
0.7	Peruvian anchoveta	fo_missing	33198.9	Fish oil replacement
0.7	Peruvian anchoveta	new_trimmings	158998	New trimmings
0.7	Peruvian anchoveta	value	259417	Seafood from edible feed
0.8	Peruvian anchoveta	fo_missing	37941.6	Fish oil replacement
0.8	Peruvian anchoveta	new_trimmings	181712	New trimmings
0.8	Peruvian anchoveta	value	296477	Seafood from edible feed
0.9	Peruvian anchoveta	fo_missing	42684.2	Fish oil replacement
0.9	Peruvian anchoveta	new_trimmings	204425	New trimmings
0.9	Peruvian anchoveta	value	333536	Seafood from edible feed
1	Peruvian anchoveta	fo_missing	47426.9	Fish oil replacement
1	Peruvian anchoveta	new_trimmings	227139	New trimmings
1	Peruvian anchoveta	value	370596	Seafood from edible feed
0	Sprat	fo_missing	0	Fish oil replacement
0	Sprat	new_trimmings	0	New trimmings
0	Sprat	value	0	Seafood from edible feed
0.1	Sprat	fo_missing	2213.26	Fish oil replacement
0.1	Sprat	new_trimmings	12273.5	New trimmings
0.1	Sprat	value	15620.8	Seafood from edible feed
0.2	Sprat	fo_missing	4426.51	Fish oil replacement
0.2	Sprat	new_trimmings	24547	New trimmings
0.2	Sprat	value	31241.6	Seafood from edible feed
0.3	Sprat	fo_missing	6639.77	Fish oil replacement
0.3	Sprat	new_trimmings	36820.5	New trimmings
0.3	Sprat	value	46862.4	Seafood from edible feed
0.4	Sprat	fo_missing	8853.03	Fish oil replacement
0.4	Sprat	new_trimmings	49094	New trimmings
0.4	Sprat	value	62483.3	Seafood from edible feed
0.5	Sprat	fo_missing	11066.3	Fish oil replacement
0.5	Sprat	new_trimmings	61367.5	New trimmings
0.5	Sprat	value	78104.1	Seafood from edible feed
0.6	Sprat	fo_missing	13279.5	Fish oil replacement
0.6	Sprat	new_trimmings	73641	New trimmings
0.6	Sprat	value	93724.9	Seafood from edible feed
0.7	Sprat	fo_missing	15492.8	Fish oil replacement
0.7	Sprat	new_trimmings	85914.5	New trimmings
0.7	Sprat	value	109346	Seafood from edible feed
0.8	Sprat	fo_missing	17706.1	Fish oil replacement
0.8	Sprat	new_trimmings	98188	New trimmings
0.8	Sprat	value	124967	Seafood from edible feed
0.9	Sprat	fo_missing	19919.3	Fish oil replacement
0.9	Sprat	new_trimmings	110461	New trimmings
0.9	Sprat	value	140587	Seafood from edible feed
1	Sprat	fo_missing	22132.6	Fish oil replacement
1	Sprat	new_trimmings	122735	New trimmings
1	Sprat	value	156208	Seafood from edible feed
